# Supplementary material for: Serum Lipidome Signatures of Dogs with Different Endocrinopathies Associated with Hyperlipidemia
Source: Metabolites. 2022 Mar 30;12(4):306. doi: 10.3390/metabo12040306 (PMC9031822; doi:10.3390/metabo12040306)
Supplement: Supplementary file 1 [file metabolites-12-00306-s001.zip]

Archive with 1 entries (1 files):
- metabolites-1614644-supplementary.xlsx
