# Supplementary material for: Serum Lipidome Signatures of Dogs with Different Endocrinopathies Associated with Hyperlipidemia
Source: Metabolites. 2022 Mar 30;12(4):306. doi: 10.3390/metabo12040306 (PMC9031822; doi:10.3390/metabo12040306)
Supplement: Supplementary file 1 [file metabolites-12-00306-s001.zip › metabolites-1614644-supplementary.xlsx]

## Sheet: S1_LipidomicsDataset_umol-L
SubjectID	Group	CE 16:0	CE 17:0	CE 17:1	CE 18:0	CE 18:1	CE 18:2	CE 20:1	CE 20:2	CE 20:3	CE 20:4	CE 20:5	CE 22:4	CE 22:6	CE 24:4	Cer d18:0/16:0	Cer d18:0/18:0	Cer d18:0/20:0	Cer d18:0/22:0	Cer d18:0/24:1	Cer d18:1/16:0	Cer d18:1/18:0	Cer d18:1/20:0	Cer d18:1/22:0	Cer d18:1/24:0	Cer d18:1/24:1	Cer d18:1/25:0	Cer d18:1/26:0	Cer d18:2/22:0	Cer d18:2/24:1	DG 14:0_18:1	DG 16:0_16:0	DG 16:0_16:1	DG 16:0_20:3	DG 16:0_20:4	DG 16:0_22:6	DG 16:1_18:1	DG 18:0_18:1	DG 18:0_18:2	DG 18:0_20:4	DG 18:1_18:1	DG 18:1_18:2	DG 18:1_18:3	DG 18:1_20:3	DG 18:1_20:4	DG 18:2_18:2	DG 18:2_20:3	DG 18:2_20:4	GM3 d18:1/16:0
HB_01	Healthy Beagles	36.8201	1.01628	1.34389	12.3432	573.827	4783.39	0.376981	5.8157	116.517	4123.15	44.7065	12.7359	33.7233	0.303035	0.0164424	0.0297824	0.0249738	0.0475081	0.851803	0.202216	0.291056	0.209915	1.44336	2.38204	1.99934	0.0654875	0.0318272	0.1159	0.173928	0.486692	1.11427	1.26646	0.690415	3.8285	0.11577	5.70372	2.05003	4.96058	3.19172	30.3554	34.5165	3.42666	1.56354	6.96778	12.1204	1.47288	5.26466	2.3867
HB_02	Healthy Beagles	45.5683	1.10848	1.27743	10.1579	712.269	6232.73	0.403891	5.79815	113.391	4415.84	57.0458	14.1498	42.6744	0.331818	0.00661362	0.0237047	0.0224919	0.053614	1.11083	0.206178	0.254561	0.197548	1.72895	2.91023	2.37984	0.0937329	0.0413598	0.100417	0.148997	0.0191972	0.589246	0.315809	0.255731	1.67652	0.0145223	1.1209	1.62371	3.37772	1.41781	5.60688	6.69725	0.891129	0.696472	5.30918	2.71596	0.669914	3.25348	3.07793
HB_03	Healthy Beagles	40.6388	0.866985	1.57555	8.20325	632.296	4920.22	0.416293	5.55245	149.03	4034.94	51.5553	17.968	61.9032	0.234472	0.00901088	0.0167103	0.0179371	0.0476068	1.24738	0.354992	0.383801	0.401471	2.34578	3.50133	3.34604	0.100262	0.0315451	0.230264	0.390401	0.217757	0.660931	0.395623	0.462535	2.40363	0.0656357	1.71748	0.449876	0.922836	1.40633	9.96918	11.0188	1.8428	1.27037	8.04851	4.34536	1.20548	5.70637	2.24039
HB_04	Healthy Beagles	27.8004	0.672294	1.67056	10.3292	827.382	7627.41	0.459818	5.26041	95.8799	5715.39	90.6417	18.2902	92.514	0.319182	0.00721998	0.0296696	0.0181487	0.0656426	1.11007	0.228261	0.466789	0.255788	2.18891	2.98469	3.10652	0.0791942	0.0368473	0.173449	0.290548	0.14304	0.770578	0.284062	0.192701	1.34543	0.121965	1.02594	1.29364	3.45751	1.70931	5.3825	5.12119	1.01014	0.653545	5.63405	2.67976	0.666325	3.68777	5.37101
HB_05	Healthy Beagles	26.2094	0.934378	1.76018	14.0175	810.183	7811.54	0.662934	7.01357	171.477	6238.77	50.5297	18.3752	90.199	0.383533	0.0113517	0.0529653	0.0287248	0.0845669	1.19739	0.268973	0.452292	0.305453	2.10039	3.2046	3.17731	0.0761765	0.046803	0.160673	0.282736	0.218491	0.303426	0.454596	0.407061	2.24547	0.137416	1.96316	2.44176	4.88884	2.62201	10.064	11.9115	1.15881	0.8286	4.09088	3.93054	0.888923	3.62169	4.01583
HB_06	Healthy Beagles	36.5075	1.51447	1.92562	8.15855	541.67	6074.44	0.35007	4.58531	107.14	2708.58	113.468	4.7669	267.322	0.217624	0.00778404	0.0540512	0.0269903	0.0465209	1.19166	0.267365	0.805592	0.268098	1.12439	3.26168	2.81091	0.162393	0.0539525	0.095143	0.208985	0.091383	0.395282	0.200941	0.272931	1.1164	0.495601	0.83057	1.42842	2.98213	1.69363	6.02691	7.46346	1.10218	0.478644	2.49019	3.54424	0.445543	2.1341	3.59465
HB_07	Healthy Beagles	37.9995	1.16043	1.66096	15.1979	780.129	7141.67	0.605369	6.35462	169.046	5753.41	51.3068	15.0221	79.797	0.453968	0.00540089	0.0392728	0.0207151	0.0646837	0.931237	0.275022	0.378147	0.2111	1.60047	2.36883	2.32753	0.0521898	0.0353243	0.134684	0.198803	0.183982	0.414026	0.340099	0.333066	1.19188	0.0343703	1.0377	1.29904	3.4561	2.01255	5.20529	6.22348	0.875167	0.593085	3.3457	3.08814	0.526015	2.37076	4.67563
HB_08	Healthy Beagles	31.142	1.34552	2.15822	16.3719	1005.83	8616.01	0.955673	9.99946	231.241	7409.05	55.1999	42.4411	103.564	0.285719	0.0252981	0.0406547	0.0318413	0.0759508	1.42915	0.417166	0.377724	0.496712	2.43113	3.3952	3.35079	0.102546	0.0413175	0.202879	0.232196	0.263798	0.658206	0.657269	0.47172	3.46498	0.0181566	2.33424	0.73669	1.88348	3.39997	16.0244	18.9567	1.97239	1.71609	9.56279	6.99311	1.99383	6.10238	4.45948
HB_09	Healthy Beagles	43.5222	1.38577	2.56843	23.9873	1050.89	9257.63	0.802868	8.39232	189.349	9643.75	71.1471	36.9048	119.476	0.432908	0.0183602	0.0520205	0.0363114	0.0875705	2.01168	0.418406	0.86582	0.641902	3.76208	4.70935	4.42368	0.109442	0.0492848	0.295272	0.472965	0.0936794	0.679201	0.363251	0.405739	3.30304	0.172513	1.50798	0.818338	2.22373	3.53412	10.0121	12.9981	1.71807	1.07061	8.77669	7.2901	1.27691	5.99835	3.52924
HB_10	Healthy Beagles	38.9308	1.34599	1.65628	17.4347	790.509	8394.88	0.685164	6.63706	190.268	6773.75	74.4557	16.8481	100.565	0.419569	0.0122401	0.0428828	0.0267929	0.0722844	1.29957	0.262951	0.493934	0.306793	2.2692	3.56398	3.27961	0.0908139	0.0407534	0.187607	0.356656	0.149801	0.421352	0.466419	0.465499	2.94958	0.148307	1.99432	1.88499	4.2863	2.79357	10.6441	13.6948	1.61068	0.896049	5.13613	6.87534	0.802121	3.2416	3.54222
HT_01	Hypothyroidism	31.2818	4.44374	9.05781	20.266	2038.3	9035.45	2.54901	20.2725	411.202	7398.71	1595.44	41.0303	782.814	0.411847	0.0548126	0.122486	0.0706769	0.18308	3.33347	0.633427	1.25993	1.05357	5.99043	8.79911	10.1424	0.245254	0.113828	0.410876	0.637164	0.530506	1.85236	0.442524	1.19845	2.82912	0.844287	2.71081	1.66173	2.47893	4.16526	32.153	18.7842	2.56753	4.67638	10.4967	4.71255	2.75095	5.25585	3.74972
HT_02	Hypothyroidism	47.0358	2.17975	5.33145	20.8713	1342.14	10905.4	1.15809	14.3402	199.75	4994.92	5005.78	4.70395	345.731	0.183459	0.0232816	0.0606507	0.0446736	0.0964968	1.45043	0.24053	0.745083	0.481342	2.23411	3.65207	2.66376	0.071946	0.0372139	0.121964	0.178525	0.21928	1.11352	0.343017	0.175424	1.0069	0.400746	1.66205	1.03151	2.11471	1.9554	12.9163	12.3455	1.53664	0.575834	1.88089	8.04121	0.543054	1.57401	3.61585
HT_03	Hypothyroidism	35.3118	3.86622	9.50516	20.8686	1913.73	6159.4	4.58016	27.9703	447.376	5871.12	1049.12	73.9231	573.492	0.536103	0.0696757	0.073469	0.0558844	0.169388	3.71372	0.587667	0.378245	1.03704	5.01391	9.66783	6.13001	0.259003	0.115421	0.321247	0.419478	0.685268	2.39924	0.699547	1.96348	3.15566	0.88702	3.36479	3.34264	3.25598	3.41157	42.0592	19.7951	2.67669	10.9661	11.8933	5.60179	4.07431	4.30154	6.88313
HT_04	Hypothyroidism	14.7134	0.934378	3.40187	9.41053	867.497	5301.29	0.832119	12.3346	264.089	5593.04	772.041	14.3894	335.971	0.385405	0.0625544	0.0934649	0.0767828	0.224087	3.07106	0.396225	1.03154	1.13152	5.82337	8.81695	6.07581	0.228515	0.107877	0.403445	0.450163	1.18255	2.86112	1.38058	1.28388	6.21702	1.44077	6.18052	4.92115	9.71442	6.56621	75.2433	70.3661	6.47728	2.7681	11.0367	26.0743	2.00597	4.93191	3.7566
HT_05	Hypothyroidism	29.9514	1.92983	6.01196	30.0017	1897.71	9134.46	2.46243	21.2476	227.805	5327.22	2575.95	8.69747	1128.05	0.418165	0.0543191	0.0613699	0.0578586	0.0836644	1.24281	0.254702	0.640534	0.670274	1.57408	3.3555	4.92229	0.07306	0.0377639	0.123826	0.397959	1.06022	2.54857	0.670677	0.989394	3.15878	3.35472	4.1597	4.40575	7.50724	5.65423	51.2706	38.7088	4.17624	2.77024	6.99308	12.0926	2.06415	3.66993	4.50491
HT_06	Hypothyroidism	30.318	0.985157	4.15867	17.4076	1302.24	10221.9	1.52922	19.9886	402.753	5101.44	4814.05	8.313	1551.68	0.242194	0.0409508	0.0560254	0.0469722	0.0796877	1.15235	0.235975	0.554373	0.627151	1.65402	2.86725	5.50441	0.0938739	0.0455479	0.150633	0.466817	0.567102	1.63912	0.566877	0.440481	1.49367	0.824376	2.89736	0.783925	2.1419	2.15624	20.6674	24.5933	3.33123	0.812834	2.78587	7.84855	0.795018	2.11187	3.89483
HT_07	Hypothyroidism	26.7906	1.08742	3.83959	8.29022	866.93	5615.24	1.63569	22.4199	588.831	4155.34	559.442	23.7884	473.761	0.283613	0.0642043	0.0930701	0.089164	0.245536	2.64746	0.320415	0.46253	0.883122	3.81286	6.64887	5.45614	0.165312	0.0833823	0.198775	0.258693	1.19941	2.58294	1.29754	1.27035	2.84966	0.643693	10.4004	4.99763	10.7407	5.36306	116.886	59.5099	4.77117	5.19061	8.61769	17.0346	2.05639	2.78199	3.57079
HT_08	Hypothyroidism	19.7746	1.00435	5.22288	9.73616	1132.52	6058.44	1.16534	23.0672	497.505	4323.11	2320.78	29.668	621.778	0.348666	0.0448852	0.0529653	0.0438276	0.108666	2.54142	0.418054	0.529019	1.0837	3.94428	7.17429	6.76462	0.184166	0.071805	0.347998	0.574623	1.02851	2.47819	0.733639	1.08234	2.74479	0.833784	3.80714	2.24437	3.2392	2.53969	39.403	22.1737	1.66772	3.04237	6.94379	4.66543	1.50517	2.62826	7.10711
HT_09	Hypothyroidism	36.7939	1.57181	4.3058	21.6703	2100.6	9420.58	1.94762	30.1383	235.639	11103	915.983	160.668	633.755	1.10052	0.0618775	0.0410919	0.0616237	0.109682	1.79377	0.332444	0.349662	0.515989	2.42484	4.34185	3.21843	0.144456	0.0776712	0.117889	0.228318	0.181084	0.824698	0.259769	0.409235	2.35673	0.0723378	0.784817	0.519898	1.11716	2.36092	8.424	8.47526	1.7385	2.84201	12.3209	3.843	2.91064	9.61805	4.57877
HT_10	Hypothyroidism	52.6657	2.88153	7.31792	17.861	2711.75	8145.46	2.71141	11.6417	255.724	4086.41	4409.15	4.86846	2025.73	0.103664	0.0721998	0.0363819	0.046803	0.059311	1.2316	0.52029	0.266942	0.580504	1.27324	2.97855	4.87235	0.179569	0.0970326	0.0816902	0.353709	0.303855	1.05799	0.130529	0.141228	0.61092	1.17354	2.71957	0.802129	0.668543	1.87968	25.6834	13.5223	1.41076	0.639349	2.42931	2.02397	0.284138	0.588758	3.48712
HT_11	Hypothyroidism	24.4852	1.3846	6.38315	7.45001	1142.82	9031.84	0.618941	10.5475	347.609	6978.94	2761.96	12.5225	688.899	0.185565	0.0721293	0.218983	0.119003	0.315494	2.53974	0.305933	1.06781	0.902145	4.38088	6.89814	5.22037	0.193868	0.109738	0.163338	0.171432	0.325443	1.91798	0.68609	0.757411	4.45867	0.941516	1.66646	2.62297	3.9812	3.52511	19.3204	12.972	2.14172	1.90194	7.75379	4.06504	1.11754	4.69167	5.29432
HT_12	Hypothyroidism	23.2128	1.71151	4.27177	11.9712	1302.84	8313.9	1.13094	8.8491	119.815	5902.02	1263.65	10.4853	814.756	0.218092	0.0381587	0.0415854	0.0278223	0.060411	1.25623	0.343048	0.4944	0.310008	1.80304	3.37117	3.42226	0.0936483	0.036805	0.135375	0.213539	0.189923	1.02048	0.254513	0.186643	1.50854	0.747856	1.47675	0.605129	1.52779	2.71053	9.64627	12.5636	1.74723	1.0038	6.34031	6.02077	1.27171	4.87425	5.35002
HT_13	Hypothyroidism	44.4383	1.86478	2.66696	14.3528	814.205	10421.5	0.751621	9.66999	227.631	3389.38	502.181	7.07979	237.894	0.414655	0.00382151	0.0188537	0.0163437	0.0400906	1.73349	0.385959	0.371801	0.492157	1.88543	4.97585	3.10884	0.126716	0.0492989	0.174591	0.324645	0.122908	1.10882	0.209037	0.236688	0.454589	0.295959	0.855861	0.553154	2.57711	1.7616	6.06485	14.2893	2.44705	0.476551	1.29987	13.1804	0.627111	1.39115	2.66651
HT_14	Hypothyroidism	24.8052	1.69138	5.60948	13.6628	1502.74	11458.6	1.43023	24.4104	434.885	7263.14	7491.72	8.78756	2507.58	0.155379	0.029994	0.0453082	0.0477478	0.134853	3.36285	0.355711	0.364525	0.913215	4.32546	8.80302	7.18273	0.222875	0.106565	0.251092	0.481708	0.521044	1.63602	0.456219	0.405656	1.04065	1.62695	3.60121	0.553888	1.32155	1.81782	14.4521	17.6406	5.90161	0.836234	3.43727	8.12076	1.08674	3.35084	5.20524
HT_15	Hypothyroidism	28.299	3.07341	8.38737	14.6103	1891.91	8005.29	1.29264	11.8516	395.148	6896.48	1184.24	14.0723	765.129	0.33369	0.0529653	0.106354	0.0462671	0.0991479	1.53522	0.176072	0.557405	0.44135	2.17175	4.00956	3.39735	0.116056	0.0524154	0.134275	0.248737	0.483982	2.36085	0.400132	0.61503	1.88978	0.884774	3.66619	2.71035	3.35333	2.67344	57.874	19.2998	1.8091	2.17522	6.13963	4.15782	1.02294	2.04865	2.67212
HT_16	Hypothyroidism	38.9802	1.36658	2.60429	12.7906	648.669	6759.77	0.867219	7.94935	117.055	5160.62	1096.5	24.8742	432.302	0.179949	0.0148489	0.0325463	0.0206728	0.0387792	0.757675	0.162718	0.274402	0.251614	1.11494	1.79091	1.83441	0.0527679	0.029994	0.107679	0.176734	0.0564184	0.740913	0.25293	0.153575	1.17966	0.203399	1.08543	0.415884	1.09686	1.84964	8.79175	10.4803	1.27755	0.745456	3.0592	4.08601	0.830303	3.33572	3.42539
HT_17	Hypothyroidism	21.7909	1.98038	6.53051	18.2413	2012.1	10326.9	1.81002	18.7639	190.645	5089.34	6589.89	5.94464	827.956	0.475262	0.0517667	0.0823811	0.0633018	0.158882	3.26723	0.366527	0.426458	1.13155	4.48588	8.69199	7.3948	0.199649	0.11583	0.199241	0.324984	0.592259	1.45681	0.783321	0.61347	2.80641	2.10941	4.79957	1.77924	4.09024	4.24085	40.2213	32.2419	12.4157	1.55135	6.50531	14.2581	0.928015	4.30218	5.60181
HT_18	Hypothyroidism	54.2696	2.65899	4.29738	22.993	1843.29	10533.1	2.42686	26.6652	365.8	4270.76	235.349	24.0123	80.3009	0.299291	0.0459569	0.113771	0.0658541	0.135163	1.92023	0.309797	0.406477	0.541428	2.60534	5.16807	3.24063	0.116958	0.0506668	0.119031	0.172123	0.422617	1.58277	0.550016	0.862455	1.54498	0.237139	4.15263	2.29039	5.42529	3.96642	36.707	46.6368	3.43172	2.68689	6.16779	18.0746	2.49236	3.28842	3.68129
HT_19	Hypothyroidism	30.3221	2.20666	5.32187	10.8528	1389.29	8718.57	0.876579	13.7089	341.282	9113.81	1080.54	39.0712	540.938	0.237514	0.0465633	0.0925906	0.0461402	0.0743292	1.74497	0.282947	0.720447	0.495048	2.43703	4.36358	4.54339	0.129565	0.0655439	0.181896	0.374579	0.250283	1.52004	0.27113	0.322235	2.75264	0.250879	0.824945	0.624933	1.55352	4.01894	8.45864	9.03497	1.2694	0.563941	3.81393	3.63834	0.752517	2.70391	4.21143
HT_20	Hypothyroidism	18.6422	1.44147	3.96744	11.4419	1101.8	5577.12	1.06402	12.1757	265.074	4188.75	1281.17	12.0217	340.096	0.324798	0.0681386	0.0608481	0.0510757	0.128253	2.9212	0.370081	0.761257	0.770677	3.35805	7.09331	5.65646	0.198423	0.136009	0.280747	0.488364	1.50454	5.22775	1.23705	1.37623	7.70281	2.34209	4.39772	4.4864	10.6407	5.08105	49.9594	40.2384	5.40237	3.3033	14.1775	17.2053	2.03903	7.31238	3.17678
HT_21	Hypothyroidism	32.334	2.30798	4.78681	15.7546	1441.79	9322.85	1.36307	13.0984	296.326	7894.51	1088.86	19.5431	412.075	0.479006	0.0458723	0.109823	0.039865	0.0880076	1.45206	0.237667	0.740965	0.470328	2.16506	4.27161	3.69849	0.12697	0.0813235	0.129353	0.228642	0.219811	0.679825	0.258277	0.253393	0.966678	0.193678	0.740517	1.05497	1.2379	2.78842	6.16178	4.91374	0.751874	0.744792	2.29397	1.56896	0.539513	0.883028	5.67284
HT_22	Hypothyroidism	12.8392	0.717223	2.08861	13.8167	1006.01	2411.49	1.75363	12.3159	149.049	2803	105.115	21.2918	49.8815	0.490473	0.0454069	0.115336	0.0533743	0.116366	2.45518	0.213878	0.560409	0.589627	2.73228	6.23945	4.25249	0.166962	0.085836	0.242772	0.387369	3.75498	8.13924	4.15033	2.52837	11.7497	2.71925	19.9292	11.9735	15.6336	8.08971	144.781	123.121	10.2093	6.47515	29.2483	34.7597	4.69442	15.8502	1.77665
HT_23	Hypothyroidism	17.2026	0.585712	1.4635	6.76646	904.912	4488.35	2.07608	22.3614	239.538	3830.09	350.891	20.547	145.351	0.541018	0.0905741	0.0729895	0.0642043	0.17445	3.65436	0.498165	0.424188	0.927514	5.09786	9.39844	6.61207	0.217685	0.126674	0.366301	0.476321	1.59445	5.95433	1.51731	2.07664	3.9208	0.717927	5.23864	6.3454	9.17222	4.75957	86.1167	48.8804	4.56664	4.66935	7.02439	13.7423	2.3051	3.42717	5.9977
HT_24	Hypothyroidism	29.3017	1.10871	2.10868	15.0399	883.296	6953.26	2.09246	22.3362	192.769	6265.56	516.35	25.4962	171.462	0.621749	0.0799275	0.0602699	0.0567587	0.186606	2.97727	0.320062	0.332345	0.683699	3.68233	7.47739	3.18704	0.146557	0.115985	0.160687	0.204641	0.444607	2.61513	0.482552	0.782917	5.66835	0.509765	1.7783	3.19631	6.29425	4.14212	30.6805	35.8418	6.51949	2.67032	14.0231	16.4435	2.86158	9.77981	3.78088
HT_25	Hypothyroidism	27.5083	2.23872	4.98766	8.90692	1646.61	4687.82	6.8486	32.9085	388.415	3135.36	220.979	32.6029	137.921	0.798422	0.0493413	0.0487349	0.0533038	0.0921253	3.3832	0.568545	0.385973	0.834839	3.18114	9.32973	7.05893	0.376088	0.143751	0.229136	0.545391	1.12244	1.86102	0.931737	0.896113	1.2436	0.173971	6.67079	2.24381	3.53578	2.96596	80.97	35.9816	3.15559	5.16432	5.32785	6.94181	1.81111	1.74831	6.40137
HT_26	Hypothyroidism	37.7512	1.22735	3.24356	13.0315	965.545	8368.58	0.719095	5.70455	124.14	5331.8	168.026	12.8695	89.0177	0.328074	0.0212369	0.0936624	0.0311221	0.0800685	1.17794	0.185661	0.473304	0.178751	1.20254	3.14116	3.64612	0.0852437	0.0434186	0.0552498	0.226076	0.0402863	0.307923	0.165794	0.122127	1.43369	0.0645144	1.03279	1.32057	2.27392	2.83638	6.49173	4.0899	0.691206	0.350604	3.95862	1.81429	0.527243	1.58539	5.8441
HT_27	Hypothyroidism	33.8837	2.34706	3.14594	15.0084	1479.72	4992	3.47777	17.1843	214.956	645.969	40.1666	11.0962	13.1241	0.312864	0.0382716	0.049863	0.0426853	0.176847	2.9604	0.370278	0.319541	0.499533	3.93664	7.8663	3.35009	0.170755	0.0835798	0.168006	0.157246	2.14436	5.85136	2.38566	2.21122	3.07244	0.20213	17.7598	5.98869	13.9224	2.71799	165.398	134.404	10.4276	4.49037	6.73254	47.2554	2.42447	2.47899	2.79684
HT_28	Hypothyroidism	13.9155	0.964565	1.99912	5.81685	552.48	3699.77	0.836331	11.07	267.693	2797.93	278.771	26.9142	77.4252	0.564184	0.107468	0.303606	0.122317	0.300757	5.70232	0.602587	1.46914	1.91049	7.79844	15.5022	11.6148	0.428376	0.188805	0.473374	0.82219	3.47557	9.11872	3.5109	4.4996	14.7422	1.72997	18.2998	14.0596	19.5205	12.0047	169.432	134.674	17.0697	9.51286	25.2414	33.5321	4.28972	10.8337	5.59329
HT_29	Hypothyroidism	27.8158	3.2543	7.98432	15.1569	2241.76	9783.37	1.1389	11.6298	258.03	9230.86	560.553	46.4952	435.839	0.533529	0.0255379	0.10885	0.0393292	0.0869782	1.76314	0.342893	0.858487	0.481384	2.38642	4.95447	4.42062	0.126815	0.0513437	0.105423	0.210945	0.0835459	1.48844	0.114692	0.475259	3.63583	0.283983	1.34235	0.677406	1.23621	2.97455	15.2482	11.6841	1.81969	1.60105	8.92365	3.68396	1.29166	5.55006	3.64639
HT_30	Hypothyroidism	17.3015	1.3853	3.07786	6.70899	1022.41	6440.12	1.2573	24.5094	549.989	6413.08	1539.31	29.5316	947.491	0.313566	0.0624134	0.0839464	0.0829311	0.202667	3.84261	0.500026	0.740006	1.72056	8.41103	11.866	12.9639	0.228995	0.109978	0.728612	1.16106	0.506276	2.14423	0.761519	1.67368	3.43539	1.38992	5.22278	1.70248	4.02168	4.50962	62.307	65.2525	9.12193	4.63975	16.5134	24.8809	3.98473	8.59066	7.13489
HT_31	Hypothyroidism	39.0173	2.1863	3.93309	17.1946	1787.84	10873.1	1.65324	21.8347	242.151	6785.75	727.617	36.9741	899.801	0.563248	0.0286402	0.0199114	0.0265109	0.0582816	1.97289	0.346193	0.311771	0.548267	2.44975	5.67357	4.1801	0.184561	0.0950302	0.221126	0.40257	0.102661	0.992431	0.314639	0.342288	1.25638	0.30235	1.01458	0.708257	1.18738	2.15357	9.3493	9.83406	1.06155	0.981422	5.49927	3.74238	1.10392	3.95935	4.10416
HT_32	Hypothyroidism	40.0821	2.21204	6.29624	20.9763	1521.25	7278.73	1.45831	9.8621	259.261	7142.48	337.521	37.8736	337.67	0.759811	0.0299093	0.0445608	0.030135	0.0640068	1.13265	0.279309	0.254067	0.263445	1.36547	2.71196	3.46176	0.0719178	0.0354936	0.0751471	0.229827	0.37049	2.81861	0.463568	0.584282	3.3701	0.420294	2.20487	1.86672	2.78414	3.62701	23.3918	17.3391	2.16312	1.55196	6.72227	7.13892	1.24069	4.21266	3.83508
HT_33	Hypothyroidism	24.7853	2.04122	4.36923	14.8873	1248.15	10816.6	1.68764	15.6495	204.268	9637.57	226.729	120.503	111.704	0.67323	0.0435032	0.0490874	0.0569279	0.101743	2.57477	0.345868	0.519966	0.956859	3.71127	6.80039	4.00623	0.502973	0.169797	0.348731	0.38806	0.185888	0.899972	0.112706	0.790059	2.64824	0.0639645	1.12287	1.19703	2.33945	2.51542	8.54317	9.09943	1.44227	2.33247	8.12223	3.81273	2.22018	5.92607	6.15545
HT_34	Hypothyroidism	28.8935	1.8023	2.99468	11.1664	782.821	5342.77	0.873069	6.45805	88.9747	1692.34	1307.48	2.53637	433.351	0.103196	0.0478183	0.0283441	0.0242123	0.061116	0.26109	0.0944661	0.077643	0.0780238	0.302182	0.663956	1.07719	0.0230278	0.0254956	0.00435737	0.0370024	0.305715	1.58095	0.520865	0.374202	1.44083	1.84567	2.53707	1.09478	1.96608	1.59886	25.8388	17.4964	3.99367	1.07045	5.54579	6.44682	0.75415	3.48475	1.99063
HT_35	Hypothyroidism	22.7575	1.44147	4.6616	16.0486	1482.49	8664.89	1.15504	16.9765	231.646	3890.25	4583.17	5.75861	572.214	0.306779	0.0386382	0.0756124	0.0588034	0.160165	2.59035	0.258114	0.529315	0.751442	4.32985	6.57099	4.17769	0.144879	0.0705782	0.357699	0.307766	1.01011	3.33314	1.17472	0.892123	5.07255	2.66917	4.25293	3.94078	6.3602	4.783	43.3285	40.9814	3.52301	1.58958	6.12927	15.5562	1.0974	3.66627	5.62188
HT_36	Hypothyroidism	23.1139	0.729391	1.98814	7.14348	761.142	6114.54	1.93077	23.9045	401.251	3304.6	123.77	37.8925	238.396	0.78134	0.0673489	0.12054	0.0674899	0.225892	4.5137	0.463433	0.701861	0.935242	5.1814	10.4036	6.86062	0.295695	0.116408	0.224539	0.408747	0.728878	2.78461	0.713549	0.86591	1.56773	0.3859	4.54602	2.81847	4.48737	2.20503	53.9257	42.3111	3.13652	2.1981	4.14146	12.0631	1.08225	1.40977	5.1169
HT_37	Hypothyroidism	28.4263	2.37163	4.57838	17.8106	1564.05	6440.18	3.07247	21.7053	350.302	1809.98	76.1159	21.322	30.5088	1.31066	0.0233944	0.0598892	0.0468876	0.0921817	3.63186	0.496769	0.63918	1.24543	5.12249	8.60217	6.97118	0.330808	0.150844	0.603278	0.956056	3.87592	4.4603	3.04074	3.07794	5.39511	0.337276	14.4751	5.125	9.88327	5.74881	110.228	68.5395	6.63275	6.16877	11.456	20.5835	4.12105	4.32544	7.32544
HT_38	Hypothyroidism	20.3106	0.698736	1.48674	9.04048	613.034	3655.46	0.664806	7.53119	123.999	2838.65	245.249	12.4228	60.7683	0.432674	0.0607494	0.105973	0.0608622	0.174704	2.36617	0.501507	0.555487	0.869105	3.69053	6.15048	5.2939	0.156583	0.0725524	0.221676	0.310981	1.46657	8.79061	3.06225	1.94082	11.39	1.15069	15.5103	9.74992	15.693	9.21976	140.294	116.763	27.7495	4.47478	18.9498	45.6809	3.10058	8.77274	4.37133
HT_39	Hypothyroidism	13.1943	1.28889	3.2437	16.0997	978.293	3040.61	1.05723	6.36749	91.8691	3210.26	88.6082	11.7734	53.9766	0.457478	0.0674335	0.139309	0.0592546	0.0995568	1.37039	0.502536	0.832597	0.450586	1.61135	3.73205	3.07227	0.0871898	0.0567164	0.0751753	0.14667	3.88756	13.5941	3.1715	2.69787	27.8482	1.9256	6.90969	15.322	13.9234	14.5734	85.8815	37.1093	6.02885	3.77455	23.8894	8.96162	2.20476	9.50144	2.82838
HT_40	Hypothyroidism	22.1824	0.893662	3.77408	8.46763	729.216	5995.23	0.857859	17.2314	371.484	3817.23	395.796	28.7823	316.175	0.600923	0.0221958	0.0312349	0.0335898	0.068054	1.94446	0.391924	0.483697	0.708052	2.88804	5.51745	5.72787	0.177355	0.0691116	0.294496	0.650715	0.745671	2.22529	1.29828	1.33209	3.53175	0.957142	7.15034	1.63246	5.37009	3.65623	54.8223	48.7941	6.29573	4.46789	10.0452	23.8699	3.1073	7.26924	4.43577
HT_41	Hypothyroidism	40.3195	6.51772	18.712	20.5838	2986.92	8336.11	2.68426	17.0268	503.233	8561.9	2460.11	33.0746	669.411	0.346326	0.0528666	0.056251	0.0419944	0.104027	3.91557	0.479198	0.663336	0.744716	4.34292	10.1078	7.8904	0.186154	0.174732	0.35588	0.769097	0.252267	1.71792	0.203883	0.447405	1.91408	0.233321	0.879071	1.02743	0.962868	2.60748	13.3011	5.37017	1.86642	1.70276	7.21736	1.69883	0.807224	2.48973	7.79521
HT_42	Hypothyroidism	26.2561	1.19763	3.88412	7.63842	1158.37	8183.15	0.997326	13.9083	266.324	6926.81	517.971	57.8479	327.526	0.400615	0.0504271	0.0444198	0.0456467	0.119877	2.73216	0.379754	0.326027	0.999249	4.69069	7.34894	5.4587	0.229841	0.132977	0.515496	0.520925	0.372176	1.07044	0.609416	0.868767	3.03629	0.207534	3.36864	0.898072	1.95439	4.11286	21.453	20.2814	2.85167	3.73602	13.4961	8.48786	2.83262	7.11065	5.46907
HT_43	Hypothyroidism	27.723	1.52056	4.80631	16.8977	1634.2	9570.96	0.946079	10.013	177.317	7058.6	183.759	25.8039	177.997	0.951695	0.0504412	0.0534166	0.0278928	0.0853566	1.87422	0.217869	0.289772	0.450036	2.03587	4.83372	3.48349	0.145753	0.0595085	0.106297	0.210635	0.137995	1.20313	0.237747	0.491926	3.16618	0.106296	2.74565	1.05263	2.09479	3.34271	20.7614	18.3519	2.36148	2.49249	11.9455	8.42193	1.95694	8.60529	4.73339
HT_44	Hypothyroidism	25.6201	1.88233	5.20885	20.9201	1760.33	10442	2.69245	25.7128	319.275	7684.03	655.981	37.246	534.051	0.667848	0.0470427	0.0708461	0.0645145	0.197703	2.4016	0.264742	0.456001	0.957353	4.24307	6.52553	4.91025	0.161166	0.0887691	0.425711	0.415713	0.344528	1.34367	0.283404	0.928951	1.58054	0.249885	1.97857	2.14985	2.90503	3.40243	26.9798	15.9394	1.69254	4.56497	9.47538	3.8186	2.51252	3.47906	8.38874
HT_45	Hypothyroidism	22.3953	2.44488	5.84036	14.461	1899.45	7186.05	1.42368	11.0319	327.316	7090.75	1016.14	37.6206	274.123	0.398977	0.0553344	0.0464363	0.0443211	0.129269	3.01457	0.490155	0.653028	1.11653	4.14187	7.76099	6.24096	0.240459	0.102617	0.402585	0.532883	1.13845	3.80582	0.973437	1.17518	2.95423	0.299859	2.83104	4.25607	4.63274	3.67968	39.5184	18.8592	3.38599	4.93676	7.32156	5.87293	2.18735	2.9612	5.25654
CS_01	Cushing	19.1482	1.13609	2.8913	11.4823	976.897	7399.64	0.639299	8.26971	170.554	2497.89	662.233	6.42201	243.213	0.402721	0.0404291	0.0748791	0.033336	0.0524295	0.642508	0.337379	0.75312	0.297049	0.980409	1.99565	1.95398	0.0667284	0.0240572	0.0562651	0.148813	0.117401	1.70525	0.283571	0.439936	3.53948	1.05852	1.15988	1.50801	4.21511	4.98459	13.1707	20.9633	1.36489	0.680978	3.88099	14.8003	0.465148	2.51674	4.28276
CS_02	Cushing	24.8014	1.26409	3.36838	14.6435	1114.63	5827.76	0.921742	8.18921	216.983	3036.56	224.441	7.08377	100.264	0.372301	0.0421636	0.126166	0.0412047	0.0836221	1.06079	0.181374	0.669541	0.248455	1.09503	2.5823	2.5448	0.0607071	0.0318695	0.057083	0.12116	0.331697	2.36493	1.35695	1.18686	3.3334	1.18346	3.76608	8.50812	10.4997	6.84851	51.221	33.9662	1.71669	2.40657	6.78123	6.3385	1.09395	1.47196	2.78924
CS_03	Cushing	33.5738	2.18911	3.74565	13.2593	1491.28	7922.63	1.55449	12.6449	253.504	4639.79	226.985	21.9648	218.788	0.652872	0.0371716	0.146642	0.0494259	0.0936483	1.37789	0.318638	0.909365	0.455409	1.8991	3.53781	4.54226	0.0968634	0.0661221	0.105832	0.260794	0.266895	1.9866	0.312922	0.493535	2.28235	0.528321	1.85809	3.51581	4.62851	3.26608	26.8736	19.7407	1.29741	0.960336	2.95909	6.34441	0.705441	1.93556	4.40206
CS_04	Cushing	22.7639	1.78358	4.62311	13.6367	1554.02	4792.04	1.79013	13.3148	187.532	3945.41	69.8919	67.9459	83.1793	1.07712	0.0263699	0.0535012	0.0231829	0.0421636	0.949653	0.217587	0.415784	0.328396	0.962909	2.43597	2.95358	0.0594238	0.024861	0.0882615	0.215062	0.913909	1.85795	0.804	1.602	4.76455	0.234682	3.98823	1.75718	2.25723	3.78545	31.9604	18.8985	2.23732	3.52855	10.4459	4.03595	1.80123	3.99409	3.96687
CS_05	Cushing	27.0808	0.667146	2.21471	10.6431	598.411	7886.38	0.857625	7.78649	170.906	3131.81	213.197	9.50923	140.005	0.369259	0.0389343	0.110373	0.0444621	0.0938316	1.57092	0.390753	1.26367	0.622103	2.63871	3.80892	3.10798	0.0972865	0.0486785	0.22994	0.204021	0.19226	1.49775	0.255128	0.293386	0.980429	0.0989323	0.810465	1.65297	2.60319	2.04395	10.9627	10.6044	0.896361	0.426676	1.20632	3.72336	0.395364	0.785489	6.42118
CS_06	Cushing	21.0961	1.11924	1.7027	11.6124	796.2	4369.31	0.606305	6.90593	171.762	2213.15	156.812	12.1142	60.038	0.312396	0.0364525	0.0695628	0.041529	0.0591559	0.829128	0.254053	0.348336	0.227246	0.843469	2.21312	1.4752	0.0690834	0.0328425	0.0658118	0.109541	1.0722	3.35102	0.921869	1.19098	2.47995	0.173933	3.70312	4.62897	4.77661	3.42093	46.6727	23.8596	4.51455	3.19736	5.09266	6.68614	1.66647	1.22625	3.96816
CS_07	Cushing	24.6708	1.15949	1.50112	10.6612	511.47	7313.92	0.844053	4.429	107.477	2525.99	133.031	6.46156	150.254	0.403423	0.0321797	0.0724678	0.0323066	0.106467	1.17591	0.358743	0.536281	0.265504	1.74975	2.9904	1.84702	0.105409	0.0475363	0.0919279	0.0954251	0.302385	2.09652	0.296156	0.360885	1.81526	0.471385	1.06668	2.25049	4.71209	3.49483	19.5382	22.781	1.5711	0.448635	3.24377	12.4057	0.517833	1.69311	2.12332
CS_08	Cushing	35.7737	1.55543	4.50218	12.5398	1203.3	6336.24	0.605603	7.72471	238.238	5615.7	2148.63	10.7822	613.809	0.424249	0.0586624	0.130778	0.0571535	0.108624	1.55797	0.214075	0.653211	0.556757	2.11354	4.22105	3.68714	0.095002	0.0543191	0.110866	0.223298	0.761351	2.81673	0.777299	0.56847	2.32637	2.01093	2.4316	3.86841	3.49558	4.67334	30.3816	15.8384	2.12056	1.33823	4.16527	3.43368	0.610161	1.29529	3.93169
CS_09	Cushing	38.3472	2.21579	3.31814	19.6564	1115.17	6055.15	0.78251	6.87294	127.039	4494.01	235.802	13.5718	155.883	0.34656	0.0285556	0.0889383	0.0276531	0.0717486	1.26972	0.275318	0.917854	0.317454	1.67791	3.45844	2.61081	0.0892204	0.0426994	0.0853143	0.138985	0.123167	1.07403	0.432474	0.476403	3.65747	0.445402	1.00785	1.7723	2.75012	4.3221	15.7944	11.0276	1.40794	1.44672	6.4543	3.91784	1.42921	3.53528	4.03057
CS_10	Cushing	24.8164	0.908872	1.38211	6.0963	526.611	3946.32	0.383065	3.68135	63.6229	1464.71	596.875	3.89827	227.575	0.102026	0.0283018	0.0289222	0.0243392	0.0522039	1.00585	0.321317	0.401104	0.316086	1.29297	2.56762	2.0976	0.063189	0.0344923	0.0782776	0.0858924	0.228921	1.94063	0.402672	0.36444	3.99595	2.32247	1.63757	1.90752	4.1425	2.76229	17.387	13.23	1.83821	1.0467	5.11678	6.91706	0.865954	2.51549	2.87826
CS_11	Cushing	20.6316	2.01314	6.32868	9.87901	1388.83	5514.27	1.08133	7.29508	234.053	3374	253.733	21.8869	194.623	1.302	0.0301068	0.10108	0.0362691	0.0686462	0.768985	0.315592	0.339621	0.243378	0.981199	2.01185	2.21263	0.0710858	0.0274275	0.091942	0.224059	0.227809	1.06575	0.64236	0.398308	1.6521	0.381284	2.41597	3.33279	3.45299	3.25495	19.1451	9.17823	0.971403	0.821826	1.95801	2.41817	0.408964	1.02416	3.23649
CS_12	Cushing	26.7168	0.937655	2.86147	17.4708	941.989	6586.58	0.604199	5.7551	192.709	5174.71	595.296	11.8816	251.716	0.335328	0.043757	0.174831	0.049863	0.0923791	0.777897	0.304537	0.685786	0.307611	1.22479	2.01488	1.68185	0.0420649	0.0316438	0.126688	0.133147	0.269711	1.61956	0.577428	0.443576	2.68023	0.773603	1.43909	1.64836	4.55038	3.34972	22.3704	19.0398	1.34005	0.603278	3.6526	6.60301	0.780095	2.10705	2.12689
CS_13	Cushing	31.6073	2.34215	3.98397	12.7768	700.262	3217.34	0.457478	4.58016	147.237	1999.8	153.733	13.4281	69.1201	0.257171	0.0201088	0.0653183	0.0215048	0.0449557	0.869105	0.245099	0.583691	0.160997	0.877087	2.19411	1.85527	0.0908844	0.0455338	0.0657836	0.0911382	0.830189	2.08295	0.661287	0.83361	3.16452	0.422063	2.84117	4.59227	5.70742	3.99269	26.8663	13.9017	1.76871	1.82117	3.69581	4.04489	0.969567	1.90682	2.97471
CS_14	Cushing	28.8109	1.83155	2.8281	20.9267	1146.29	7447.3	1.31464	11.4746	203.192	6155.59	180.586	22.1766	180.753	1.37431	0.0307977	0.0907433	0.0395125	0.0581688	1.17023	0.291267	0.472867	0.434623	1.2024	3.22739	2.41499	0.0524154	0.0367627	0.0498912	0.116775	0.228856	1.82133	0.387587	0.473204	3.82898	0.487609	1.46786	1.359	3.81716	3.02758	13.8967	19.1828	2.43411	0.763622	5.27034	7.18966	0.866635	2.90731	3.61932
CS_15	Cushing	10.8077	0.666678	1.04904	12.6917	477.596	1232.88	0.892726	2.99666	51.3592	841.309	64.923	4.35271	29.6876	0.309119	0.0242828	0.197562	0.050413	0.128874	1.94899	0.240318	0.865594	0.587329	2.50885	4.97251	3.76014	0.141495	0.224087	0.177087	0.258693	6.05845	15.8283	3.84716	4.2064	18.0849	5.55825	12.8188	23.6532	27.167	17.4519	166.221	88.5193	8.87532	5.66449	22.719	19.5008	2.80773	8.06294	2.25677
CS_16	Cushing	36.0716	2.73621	5.92234	9.8118	1266.4	5587.67	0.645149	5.95283	182.961	4451.78	114.859	28.2431	144.474	0.54055	0.0262994	0.0526551	0.0260455	0.0493554	0.567206	0.174351	0.491636	0.201906	0.860038	1.5062	1.97159	0.0299375	0.0267647	0.0548409	0.149251	0.129776	0.876099	0.229184	0.416201	1.70206	0.146271	1.5205	0.965238	1.42415	2.15453	10.0482	9.60857	1.15324	1.44108	4.5615	3.70474	0.886039	2.52102	4.56627
CS_17	Cushing	32.7219	6.11195	23.7847	22.1583	2006.27	7742.11	1.36635	8.9874	525.985	9002	4140.76	11.7257	1631.7	0.154677	0.0308824	0.0645145	0.0278505	0.0615955	1.29338	0.281904	0.81301	0.403402	1.57386	3.68979	3.17172	0.0996273	0.0581688	0.125137	0.241334	0.231186	0.847489	0.347496	0.256314	1.36945	1.48677	0.856535	1.08198	1.08427	2.47929	8.8165	4.23213	0.592036	0.988641	2.21852	1.18522	0.353096	0.519378	4.29613
CS_18	Cushing	31.7048	0.804506	1.54114	16.5759	725.079	8004.45	0.854115	13.3066	323.927	8738.84	41.8528	34.7718	265.967	0.752323	0.0142707	0.100332	0.0411483	0.0840028	0.71334	0.159263	0.552061	0.333304	1.59907	2.01401	2.01615	0.0232252	0.0212651	0.0826914	0.100727	0.127153	1.43503	0.174036	0.360858	2.55016	0.197241	0.721006	1.02125	3.44579	3.93878	6.56352	13.9212	1.55946	0.534184	3.50807	10.1101	0.967616	3.9383	2.93741
CS_19	Cushing	6.53741	0.423079	0.52215	9.05597	281.816	926.789	0.8953	2.93465	21.3267	461.979	44.0005	1.64388	18.5657	0.308651	0.0697462	0.354089	0.102871	0.190399	3.47292	0.436005	2.45783	1.32525	5.44767	9.06913	6.31682	0.251825	0.124192	0.300222	0.25552	4.1886	29.6918	5.99248	6.21796	28.8412	12.0672	16.7116	44.4567	56.6021	26.6508	300.499	169.385	18.7823	6.48219	30.9801	53.8647	3.80611	11.8695	1.55961
CS_20	Cushing	42.2444	1.74731	5.93988	17.7478	1469.84	8148.31	1.20863	11.309	227.816	7080.97	462.093	30.4982	535.199	0.918466	0.0221817	0.0317143	0.0219984	0.0512732	0.957959	0.155554	0.461557	0.385677	1.44648	2.72882	2.82575	0.0790673	0.0449416	0.145514	0.271003	0.142823	1.15177	0.332104	0.225912	1.86971	0.29726	1.98292	0.728153	1.40372	2.9061	11.1209	8.66048	1.43678	0.801287	4.54467	4.20248	0.665612	1.97297	2.74971
CS_21	Cushing	55.6321	2.19964	4.10957	17.1978	848.59	5742.84	0.804038	4.4889	113.949	3424.86	1044.13	3.49275	457.097	0.22324	0.0115774	0.0517949	0.0266519	0.0376229	0.527482	0.134938	0.471555	0.249625	0.6595	1.4758	2.30973	0.0678425	0.0412752	0.0584085	0.238147	0.214887	0.673115	0.322618	0.200661	1.00927	0.987357	1.51545	0.71545	1.34038	2.43581	10.1547	10.0857	1.399	0.432413	2.09438	3.54914	0.315275	1.30355	3.35673
CS_22	Cushing	25.1306	1.035	2.59879	15.0321	629.108	3799.42	0.477602	5.1385	165.108	5838.69	66.0428	18.7662	144.58	0.207796	0.0161322	0.0506668	0.00799557	0.0373973	0.609863	0.193572	0.480933	0.150844	0.842341	1.56203	1.93398	0.0298106	0.016527	0.0477619	0.152423	0.185513	1.42268	0.305671	0.314805	3.03781	0.659058	0.728035	0.798744	2.18426	3.95844	8.91154	10.8588	0.994808	0.555751	6.95862	5.4479	0.696696	4.48443	2.73489
CS_23	Cushing	45.1637	2.53099	4.81906	21.4292	1174.27	4766.71	1.57064	10.3088	213.079	7309.15	232.866	36.7578	145.19	0.651935	0.0367627	0.0789686	0.0310939	0.0516821	1.05697	0.306849	0.685165	0.332627	1.19392	2.97985	3.32226	0.0762188	0.044448	0.0836221	0.223439	0.295205	1.65586	0.697248	0.95078	3.70747	0.144875	2.9747	1.18445	1.80591	4.58288	20.2245	13.5049	1.91848	2.47477	14.7607	5.07973	2.24151	6.60106	4.50266
CS_24	Cushing	24.7724	0.855285	2.20159	11.1599	934.829	4811.31	0.719797	5.81641	146.802	1285.1	660.572	3.40242	101.965	0.212242	0.0454633	0.14189	0.0555036	0.109512	1.23771	0.400751	0.70275	0.426219	1.74346	3.07357	2.86319	0.0921817	0.044857	0.09056	0.126998	0.671931	3.61026	0.959902	0.914403	3.63893	2.11806	3.0346	4.96967	7.80915	3.18693	32.5672	23.8883	2.73208	1.3363	4.40885	10.0164	0.918825	1.71099	3.24959
CS_25	Cushing	32.4362	1.49903	3.85765	16.4111	831.043	6146.79	0.702714	4.30661	134.254	5076.06	342.572	11.8273	297.007	0.418633	0.0328848	0.111374	0.037087	0.0674053	0.688888	0.229672	0.565161	0.298374	1.04499	1.86952	2.08044	0.0384549	0.0283441	0.0365089	0.116521	0.116376	1.35192	0.358623	0.323667	2.23747	0.187583	2.23071	0.916768	1.35537	2.97514	14.7982	7.29789	0.81938	0.595547	2.8907	2.43815	0.241096	1.54123	2.45143
CS_26	Cushing	30.2994	1.66705	1.71209	6.46534	635.002	3561.41	0.572608	5.33225	176.957	2698.25	134.758	10.2421	73.7225	0.277529	0.0211946	0.0285556	0.023479	0.0459428	0.989575	0.283991	0.376525	0.199057	0.834247	2.34336	1.58277	0.121005	0.0450826	0.0358743	0.0811825	0.261109	2.01317	0.279029	0.310849	0.917499	0.13647	0.872353	1.91529	2.4598	1.66831	6.8782	4.8015	0.848344	0.453637	1.6481	1.50037	0.292354	0.448009	4.83191
CS_27	Cushing	35.5142	1.42672	3.60896	14.5841	972.617	4652.95	0.670422	5.4413	202.906	7234.05	162.417	12.4436	331.72	0.204052	0.0292325	0.0474093	0.0250725	0.0589867	0.627377	0.123008	0.429236	0.209704	0.864029	1.72858	1.79009	0.0254251	0.0221535	0.0427135	0.0756265	0.106272	0.954366	0.124221	0.186276	1.36708	0.0784725	0.866262	0.781004	1.1517	2.16626	9.92442	7.42172	0.698044	0.583673	3.24036	2.64541	0.548541	2.61553	1.98518
CS_28	Cushing	35.2589	2.28645	5.47398	10.8332	860.62	5040.49	0.936953	6.43043	125.194	1168.24	311.101	3.81591	92.832	0.176439	0.0355077	0.123854	0.0594803	0.101785	1.01884	0.337125	0.636797	0.213554	1.02185	2.78765	1.55042	0.104662	0.102969	0.0537691	0.0958058	0.151	1.50915	0.307463	0.280273	0.922388	0.459313	1.06283	2.76741	3.17137	2.63316	18.4478	8.77294	1.32914	0.59866	1.54484	3.25075	0.285371	0.452636	3.11093
CS_29	Cushing	51.4133	2.5001	5.00163	16.4797	964.34	5232.43	0.682122	3.82597	236.634	4738.59	158.892	12.8471	85.8666	0.365046	0.0331386	0.177299	0.0363255	0.0656567	0.680554	0.234776	0.693922	0.249498	0.883983	1.75812	2.173	0.0474375	0.0298952	0.048749	0.114913	0.398787	1.77846	0.65775	0.909205	3.90542	0.28333	2.55181	4.27601	3.18959	5.40579	24.6609	16.1848	1.38194	1.18588	5.6911	3.58965	0.648967	1.65238	2.33469
CS_30	Cushing	49.5476	2.2338	4.80312	8.194	887.208	6045.11	0.514575	4.50177	131.587	3942.7	339.773	13.7807	132.061	0.214114	0.039442	0.070423	0.0228163	0.0627659	1.55678	0.33893	0.82838	0.385663	1.44577	3.82343	3.02445	0.235904	0.0759931	0.0873026	0.142877	0.172004	1.2678	0.2628	0.42449	3.17583	0.165031	1.15376	0.959969	1.18863	3.25559	12.8639	7.40156	1.42499	1.73065	6.43331	2.31944	1.02011	2.83168	2.99522
CS_31	Cushing	27.9171	1.58023	7.0897	15.8226	1625.12	10917.8	1.54232	11.4627	235.068	6444.38	3180.76	10.8042	730.398	0.534933	0.0332091	0.0918997	0.0612852	0.103872	1.39986	0.192162	0.367458	0.441448	1.54544	3.34942	3.07069	0.0777558	0.0474375	0.0727639	0.180894	0.390929	1.99142	0.594223	0.262918	1.22264	0.482878	2.85647	1.23083	2.48005	4.13183	18.5373	16.5013	1.55481	0.889467	3.83099	6.47783	0.747807	2.09171	4.92536
CS_32	Cushing	57.5095	2.22655	3.07063	13.7209	673.517	4467.25	0.409039	4.95691	131.298	3921.36	286.357	9.04262	50.4478	0.158421	0.0147502	0.0308682	0.0173731	0.0519782	0.857063	0.12642	0.215894	0.18669	0.992282	2.76878	1.67041	0.0751612	0.0552498	0.0807454	0.117494	0.455795	1.16031	0.689981	0.408707	1.89402	0.295946	2.28932	0.85514	1.40162	2.27492	10.6919	8.58689	2.10292	0.976285	3.82829	3.7907	0.693893	1.64978	3.74432
CS_33	Cushing	24.2204	2.12733	4.07076	11.7438	1131.47	6943.05	1.04389	10.1878	194.572	6149.68	459.719	25.1601	271.48	0.390319	0.0197985	0.0540371	0.0225342	0.0612288	1.15912	0.274472	0.898282	0.550665	1.83746	3.17328	3.84279	0.0884871	0.0420226	0.191231	0.362579	0.0749732	0.786602	0.168936	0.394349	1.12768	0.375606	0.805098	0.877729	1.28244	2.79028	9.78375	7.5824	0.702997	1.55532	3.05429	3.19388	1.14803	1.63967	6.49636
CS_34	Cushing	38.3139	2.12897	2.82681	13.842	975.692	5080.97	0.868389	6.37029	158.99	5382.84	247.2	14.6203	150.396	0.414889	0.0283441	0.104478	0.0284146	0.0901934	1.06481	0.237653	0.564738	0.260216	1.45452	2.90405	3.36602	0.0528525	0.0288658	0.0467607	0.128239	0.174222	2.014	0.396761	0.421849	2.99909	0.269928	0.881175	1.32842	2.01369	3.956	11.1223	7.77076	1.07708	0.604588	4.52713	3.1823	0.715471	1.89662	2.67633
CS_35	Cushing	22.5713	2.89955	3.65671	15.6716	1161.78	5182.01	1.57438	8.4424	162.109	4694.54	303.058	9.94424	358.119	0.479474	0.0304029	0.0775866	0.0283582	0.0733421	1.37252	0.28478	0.647514	0.359321	1.44473	3.51705	3.11111	0.0709166	0.0312631	0.0842566	0.173519	0.66245	3.46785	0.667989	0.803493	6.7309	1.40785	1.79981	6.55366	5.11605	6.38827	32.8939	13.431	1.48591	1.25251	6.18411	3.43307	0.495775	3.07885	2.64112
CS_36	Cushing	24.4098	0.918466	2.96019	21.4222	1019.81	7632.45	0.768704	8.82593	325.289	7085.44	1564.51	10.3732	940.783	0.310757	0.0193896	0.0642607	0.0259327	0.0611019	0.526988	0.174182	0.290421	0.205389	0.792182	1.40006	2.15147	0.0269057	0.0261019	0.0797442	0.250838	0.168333	0.881799	0.214876	0.227835	1.8826	1.0348	1.31127	0.74482	1.69532	3.77524	8.44579	10.7615	1.21791	0.663858	2.56485	5.08177	0.570494	2.35291	4.37224
CS_37	Cushing	45.8676	5.93294	17.2144	20.5476	2486.94	6008.52	2.3955	12.2635	525.72	4375.1	676.59	20.7634	253.649	0.518553	0.0254392	0.0540794	0.030135	0.072637	1.42629	0.236553	0.547351	0.364186	1.57535	3.45784	3.1207	0.12281	0.06945	0.128183	0.282214	0.430594	1.55484	0.640765	0.967087	1.07273	0.0787672	3.27672	2.28275	1.92042	3.45988	30.0521	11.0767	1.49333	3.11531	4.05576	1.6156	0.932704	0.759166	4.81795
CS_38	Cushing	46.5171	1.84676	3.90111	17.5785	997.707	8696.19	0.59554	6.18286	253.563	4008.8	329.808	10.4876	108.248	0.308183	0.0227035	0.0249315	0.015977	0.0439122	0.724607	0.142947	0.285838	0.177369	0.849913	1.6811	1.59318	0.0472824	0.0242546	0.073469	0.155244	0.275035	1.59312	0.369702	0.257499	1.37201	0.208847	1.65206	1.05439	1.99961	3.45613	11.5768	15.3441	1.42884	0.646715	1.77533	5.35844	0.463973	0.864527	2.80638
CS_39	Cushing	38.2208	0.878217	2.97895	13.7544	864.045	11757	0.931336	17.598	229.809	3421.2	633.634	7.6503	282.378	0.531423	0.0253263	0.13859	0.0503566	0.0990632	1.9479	0.355034	1.30811	0.562425	2.3932	5.12228	2.97676	0.122768	0.0614968	0.124601	0.19329	0.0768326	1.19787	0.284018	0.560864	0.893851	0.286225	0.919922	1.73266	4.14565	2.91591	12.0011	11.6762	1.74094	0.678803	1.7288	5.37993	0.614247	0.893851	3.21694
[truncated: 240 more columns]

## Sheet: S2_ClinicalChemistryDataset
SubjectID	Sex	Neuter Status	Group	TotalCholesterol_mmol/L	TotalTG_mmol/L
HB_01	M	M	Healthy Beagles	4.4	0.7
HB_02	M	M	Healthy Beagles	4.6	0.6
HB_03	F	F	Healthy Beagles	4.3	0.5
HB_04	M	M	Healthy Beagles	5.8	0.6
HB_05	M	M	Healthy Beagles	5.8	0.6
HB_06	M	M	Healthy Beagles	3.6	0.5
HB_07	M	M	Healthy Beagles	5.4	0.5
HB_08	F	F	Healthy Beagles	6.5	0.8
HB_09	F	F	Healthy Beagles	8.3	0.6
HB_10	M	M	Healthy Beagles	6.6	0.7
HT_01	F	F	Hypothyroidism	18.4	2.7
HT_02	M	M	Hypothyroidism	11	2
HT_03	F	F	Hypothyroidism	16.9	1.8
HT_04	F	F	Hypothyroidism	19.4	5.2
HT_05	F	F	Hypothyroidism	14.9	4.1
HT_06	F	F	Hypothyroidism	14.6	1.9
HT_07	M	M	Hypothyroidism	19	3.3
HT_08	F	F	Hypothyroidism	15	1.8
HT_09	F	F	Hypothyroidism	11.6	0.9
HT_10	F	F	Hypothyroidism	8.7	0.8
HT_11	M	M	Hypothyroidism	17	1.5
HT_12	F	F	Hypothyroidism	7.3	0.8
HT_13	M	M	Hypothyroidism	6.7	1
HT_14	ND	ND	Hypothyroidism	16.2	1.8
HT_15	M	M	Hypothyroidism	13.4	2.8
HT_16	ND	ND	Hypothyroidism	5	0.8
HT_17	M	M	Hypothyroidism	18.5	3.4
HT_18	F	F	Hypothyroidism	12.1	1.8
HT_19	M	M	Hypothyroidism	11.6	0.7
HT_20	ND	ND	Hypothyroidism	15.3	5.5
HT_21	M	M	Hypothyroidism	9.2	0.6
HT_22	M	M	Hypothyroidism	33.5	42.3
HT_23	M	M	Hypothyroidism	18.6	4.1
HT_24	F	F	Hypothyroidism	16.1	3.5
HT_25	F	F	Hypothyroidism	15.5	2.4
HT_26	M	M	Hypothyroidism	6.5	0.6
HT_27	M	M	Hypothyroidism	19.9	14.5
HT_28	F	F	Hypothyroidism	33.2	12.6
HT_29	F	F	Hypothyroidism	11	1.1
HT_30	M	M	Hypothyroidism	28.9	3
HT_31	ND	ND	Hypothyroidism	9.8	1.1
HT_32	F	F	Hypothyroidism	8.1	1.7
HT_33	M	M	Hypothyroidism	12.1	1
HT_34	M	M	Hypothyroidism	3.4	1.6
HT_35	M	M	Hypothyroidism	ND	ND
HT_36	M	M	Hypothyroidism	19.3	2.5
HT_37	F	F	Hypothyroidism	15.8	5.8
HT_38	F	F	Hypothyroidism	14.3	6.7
HT_39	F	F	Hypothyroidism	9	8
HT_40	F	F	Hypothyroidism	17.4	4
HT_41	F	F	Hypothyroidism	13.8	0.8
HT_42	F	F	Hypothyroidism	16.1	1.5
HT_43	F	F	Hypothyroidism	10.2	1.5
HT_44	F	F	Hypothyroidism	13.1	1.2
HT_45	M	M	Hypothyroidism	12.9	2.5
CS_01	F	FS	Cushing	6.1	1.3
CS_02	M	MC	Cushing	8.2	2.1
CS_03	M	M	Cushing	9.6	1.4
CS_04	F	FS	Cushing	7.8	2
CS_05	M	M	Cushing	6.4	1
CS_06	F	FS	Cushing	ND	ND
CS_07	M	M	Cushing	6.4	2.4
CS_08	F	FS	Cushing	12.6	2.5
CS_09	F	F	Cushing	6.3	1.1
CS_10	F	FS	Cushing	3.4	1.1
CS_11	M	MC	Cushing	6.9	1.6
CS_12	M	MC	Cushing	7.6	2
CS_13	F	F	Cushing	ND	ND
CS_14	F	FS	Cushing	8.7	1.7
CS_15	M	MC	Cushing	9.9	24.5
CS_16	F	FS	Cushing	6.1	1.3
CS_17	M	MC	Cushing	10.7	0.9
CS_18	F	FS	Cushing	8.1	2.2
CS_19	F	FS	Cushing	9	22.1
CS_20	F	FS	Cushing	7.8	1.3
CS_21	F	FS	Cushing	4.3	1.2
CS_22	M	MC	Cushing	4.3	0.9
CS_23	F	FS	Cushing	6.8	1.2
CS_24	M	M	Cushing	6.7	3.4
CS_25	F	FS	Cushing	ND	ND
CS_26	M	M	Cushing	3.6	0.6
CS_27	M	MC	Cushing	5.1	1.2
CS_28	M	M	Cushing	5.5	0.9
CS_29	M	MC	Cushing	ND	ND
CS_30	M	MC	Cushing	4.9	0.9
CS_31	F	FS	Cushing	13.4	2
CS_32	M	M	Cushing	4.2	0.8
CS_33	M	MC	Cushing	ND	ND
CS_34	M	M	Cushing	5.5	1.1
CS_35	F	FS	Cushing	8.3	3.9
CS_36	M	MC	Cushing	ND	ND
CS_37	F	FS	Cushing	ND	ND
CS_38	M	MC	Cushing	6.3	2
CS_39	M	MC	Cushing	9.7	1.3

## Sheet: S3_ISTD
Stock	Component	Stock Conc. (µg/ml)	Final Conc (ug/mL)	Final Conc (nmol/L)	Volume (mL)
SPLASH® LIPIDOMIX® Avanti Polar Lipids, Inc Cat #330707	PC 15:0-18:1 d7	160	4	5311.25	1
	PE15:0-18:1 d7	5	0.125	200.5
	PS 15:0-18:1 d7	5	0.125	135.25
	PG 15:0-18:1 d7	30	0.75	952.25
	PI 15:0-18:1 d7	10	0.25	268.5
	LPC 18:1 d7	25	0.625	1205.75
	LPE 18:1 d7	5	0.125	272.25
	Chol Ester 18:1 d7	350	8.75	13526.2
	DG 15:0-18:1 d7	10	0.25	399.75
	TG 15:0-18:1 d7-15:0	55	1.375	1763.25
	SM d18:1/18:1 d9	30	0.75	1046.5
Glucosylceramide 16:0 d3 (Matrey, LLC, Cat #1533)	GluCer 18:1/16:0 d3	100	0.05	100	0.02
Lactosylceramide 16:0 d3 (Matreya, LLC, Cat #1534)	LacCer 18:1/16:0 d3	100	0.0865	71.15	0.0346
Ceramide d18:1/16:0 d31 (Avanti Polar Lipids, 860508)	Cer d81:1/16:0 d31	100	0.5	43.93	0.2
Sphingosine-1-phosphate d18:1 [13C2D2] (Toronto Research Chemicals, Cat #S681502)	S1P d18:1 13C2D2	100	0.02	52.1553	0.008
	Butanol:Methanol 1:1 (v/v)				38.7374
	Final Volume				40

## Sheet: S4_MS_Parameter
Source Parameter	Agilent 6495A	Agilent 6495A																																								Agilent QQQ6490 S1P
	Phospholipids, TG, DG, CE	S1P
Polarity	Positive	Positive																																			Negative								Positive
Gas Temperature (°C)	200	200																																			200								200
Gas Flow (L/min)	14	12																																			12								12
Nebuliser (psi)	20	25																																			25								25
Sheath Gas Temperature (°C)	250	400																																			250								400
Sheath Gas Flow (L/min)	11	12																																			12								12
Capillary Voltage (V)	3500	3000																																			3000								3500
Noozle	500	500																																			1500								500
iFunnel High Pressure RF	150	200																																			150								200
iFunnel Low Pressure RF	60	110																																			60								110
Time Filter Width (min)	0.07	0.07
MRM mode	Dynamic MRM	MRM
Dwell Time (ms)	N/A	30
Cycle Time (ms)	750	N/A

## Sheet: S5_MRM_Transitions
Phospholipids, TG, DG, CE Panel (Agilent 6495A)
Cpd Name	Prec Ion	MS1 Res	Prod Ion	MS2 Res	Frag (V)	CE (V)	Cell Acc (V)	Ret Time (min)	Ret Window	Polarity
CE 14:0	614.6	Unit/Enh (6490)	369.3	Unit/Enh (6490)	380	10	5	6.9	1.2	Positive
CE 14:0	614.6	Unit/Enh (6490)	369.3	Unit/Enh (6490)	380	10	5	6.9	1.2	Positive
CE 15:0	628.6	Unit/Enh (6490)	369.3	Unit/Enh (6490)	380	10	5	7.1	1.2	Positive
CE 16:0	642.6	Unit/Enh (6490)	369.3	Unit/Enh (6490)	380	10	5	7.21	1.2	Positive
CE 16:1	640.6	Unit/Enh (6490)	369.3	Unit/Enh (6490)	380	10	5	7	1.2	Positive
CE 16:2	638.6	Unit/Enh (6490)	369.3	Unit/Enh (6490)	380	10	5	6.8	1.2	Positive
CE 17:0	656.6	Unit/Enh (6490)	369.3	Unit/Enh (6490)	380	10	5	7.25	1.2	Positive
CE 17:1	654.6	Unit/Enh (6490)	369.3	Unit/Enh (6490)	380	10	5	7.1	1.2	Positive
CE 18:0	670.7	Unit/Enh (6490)	369.3	Unit/Enh (6490)	380	10	5	7.32	1	Positive
CE 18:1	668.6	Unit/Enh (6490)	369.3	Unit/Enh (6490)	380	10	5	7.195	1	Positive
CE 18:1 d7 (ISTD)	675.7	Unit/Enh (6490)	369.3	Unit/Enh (6490)	380	10	5	7.195	1	Positive
CE 18:2	666.6	Unit/Enh (6490)	369.3	Unit/Enh (6490)	380	10	5	7.05	1.2	Positive
CE 18:2 +2O	698.6	Unit/Enh (6490)	369.3	Unit/Enh (6490)	380	10	5	7.3	1.2	Positive
CE 18:2 +O	682.6	Unit/Enh (6490)	369.3	Unit/Enh (6490)	380	10	5	7.3	1.2	Positive
CE 18:3	664.6	Unit/Enh (6490)	369.3	Unit/Enh (6490)	380	10	5	6.95	1	Positive
CE 20:1	696.7	Unit/Enh (6490)	369.3	Unit/Enh (6490)	380	10	5	7.33	1	Positive
CE 20:2	694.7	Unit/Enh (6490)	369.3	Unit/Enh (6490)	380	10	5	7.2	1	Positive
CE 20:3	692.6	Unit/Enh (6490)	369.3	Unit/Enh (6490)	380	10	5	7.09	1	Positive
CE 20:4	690.6	Unit/Enh (6490)	369.3	Unit/Enh (6490)	380	10	5	6.96	1	Positive
CE 20:5	688.6	Unit/Enh (6490)	369.3	Unit/Enh (6490)	380	10	5	6.83	1	Positive
CE 22:0	726.7	Unit/Enh (6490)	369.3	Unit/Enh (6490)	380	10	5	7.7	1.2	Positive
CE 22:1	724.7	Unit/Enh (6490)	369.3	Unit/Enh (6490)	380	10	5	7.55	1.2	Positive
CE 22:4	718.7	Unit/Enh (6490)	369.3	Unit/Enh (6490)	380	10	5	7.2	1.2	Positive
CE 22:5	716.6	Unit/Enh (6490)	369.3	Unit/Enh (6490)	380	10	5	7.1	1.2	Positive
CE 22:6	714.6	Unit/Enh (6490)	369.3	Unit/Enh (6490)	380	10	5	6.9	1.2	Positive
CE 24:0	754.7	Unit/Enh (6490)	369.3	Unit/Enh (6490)	380	10	5	7.85	1.3	Positive
CE 24:1	752.7	Unit/Enh (6490)	369.3	Unit/Enh (6490)	380	10	5	7.7	1.3	Positive
CE 24:4	746.7	Unit/Enh (6490)	369.3	Unit/Enh (6490)	380	10	5	7.25	1	Positive
CE 24:5	744.7	Unit/Enh (6490)	369.3	Unit/Enh (6490)	380	10	5	7.13	1	Positive
CE 24:6	742.7	Unit/Enh (6490)	369.3	Unit/Enh (6490)	380	10	5	7.05	1	Positive
Cer d18:0/16:0	540.5	Unit/Enh (6490)	522.5	Unit/Enh (6490)	380	21	5	4.99	0.7	Positive
Cer d18:0/16:0 [284]	540.5	Unit/Enh (6490)	284.3	Unit/Enh (6490)	380	30	5	4.99	0.7	Positive
Cer d18:0/18:0	568.6	Unit/Enh (6490)	550.6	Unit/Enh (6490)	380	21	5	5.29	0.7	Positive
Cer d18:0/18:0 [284]	568.6	Unit/Enh (6490)	284.3	Unit/Enh (6490)	380	30	5	5.29	0.7	Positive
Cer d18:0/20:0	596.6	Unit/Enh (6490)	578.6	Unit/Enh (6490)	380	21	5	5.5	1	Positive
Cer d18:0/20:0 [284]	596.6	Unit/Enh (6490)	284.3	Unit/Enh (6490)	380	30	5	5.5	1	Positive
Cer d18:0/22:0	624.6	Unit/Enh (6490)	606.6	Unit/Enh (6490)	380	21	5	5.78	1	Positive
Cer d18:0/22:0 [284]	624.6	Unit/Enh (6490)	284.3	Unit/Enh (6490)	380	30	5	5.78	1	Positive
Cer d18:0/24:0	652.7	Unit/Enh (6490)	634.7	Unit/Enh (6490)	380	21	5	6.05	1	Positive
Cer d18:0/24:0 [284]	652.7	Unit/Enh (6490)	284.3	Unit/Enh (6490)	380	30	5	6.05	1	Positive
Cer d18:0/24:1	650.6	Unit/Enh (6490)	632.6	Unit/Enh (6490)	380	21	5	5.8	1	Positive
Cer d18:0/24:1 [284]	650.6	Unit/Enh (6490)	284.3	Unit/Enh (6490)	380	30	5	5.8	1	Positive
Cer d18:1/12:0 (ISTD)	482.4	Unit/Enh (6490)	264.3	Unit/Enh (6490)	380	17	4	4.07	1	Positive
Cer d18:1/12:0 (ISTD) [-H20]	464.4	Unit/Enh (6490)	264.3	Unit/Enh (6490)	380	17	4	4.07	1	Positive
Cer d18:1/16:0	538.5	Unit/Enh (6490)	264.3	Unit/Enh (6490)	380	29	5	4.82	0.7	Positive
Cer d18:1/16:0 d31 (ISTD)	569.7	Unit/Enh (6490)	264.3	Unit/Enh (6490)	380	25	4	4.82	0.7	Positive
Cer d18:1/17:0 (ISTD)	552.6	Unit/Enh (6490)	264.3	Unit/Enh (6490)	380	29	5	5	0.9	Positive
Cer d18:1/18:0	566.6	Unit/Enh (6490)	264.3	Unit/Enh (6490)	380	29	5	5.2	0.7	Positive
Cer d18:1/20:0	594.6	Unit/Enh (6490)	264.3	Unit/Enh (6490)	380	29	5	5.5	0.7	Positive
Cer d18:1/22:0	622.6	Unit/Enh (6490)	264.3	Unit/Enh (6490)	380	29	5	5.8	0.7	Positive
Cer d18:1/24:0	650.6	Unit/Enh (6490)	264.3	Unit/Enh (6490)	380	29	5	6.05	0.7	Positive
Cer d18:1/24:1	648.6	Unit/Enh (6490)	264.3	Unit/Enh (6490)	380	29	5	5.77	0.7	Positive
Cer d18:1/25:0 (ISTD)	664.4	Unit/Enh (6490)	264.3	Unit/Enh (6490)	380	20	5	6.2	0.7	Positive
Cer d18:1/25:0 (ISTD) [-H20]	646.4	Unit/Enh (6490)	264.3	Unit/Enh (6490)	380	20	5	6.2	0.7	Positive
Cer d18:1/26:1	678.7	Unit/Enh (6490)	264.3	Unit/Enh (6490)	380	30	7	6.31	0.7	Positive
Cer d18:2/16:0	536.7	Unit/Enh (6490)	262.3	Unit/Enh (6490)	380	30	7	4.532	0.8	Positive
Cer d18:2/22:0	620.7	Unit/Enh (6490)	262.3	Unit/Enh (6490)	380	30	7	5.565	0.8	Positive
Cer d18:2/24:0	648.7	Unit/Enh (6490)	262.3	Unit/Enh (6490)	380	30	7	5.3	0.8	Positive
Cer d18:2/24:1	646.7	Unit/Enh (6490)	262.3	Unit/Enh (6490)	380	30	7	5.557	1	Positive
COH [161)	369.4	Unit/Enh (6490)	161.2	Unit/Enh (6490)	380	23	5	4.39	0.8	Positive
COH [95)	369.4	Unit/Enh (6490)	95.2	Unit/Enh (6490)	380	38	5	4.39	0.8	Positive
COH d7 (ISTD) [161]	376.4	Unit/Enh (6490)	161.2	Unit/Enh (6490)	380	38	5	4.39	0.8	Positive
COH d7 (ISTD) [95]	376.4	Unit/Enh (6490)	95.2	Unit/Enh (6490)	380	38	5	4.39	0.8	Positive
DG 12:0_12:0 (ISTD) [-12:0]	474.4	Unit/Enh (6490)	257.2	Unit/Enh (6490)	380	21	5	3.9	0.8	Positive
DG 14:0_16:0 [-14:0]	558.5	Unit/Enh (6490)	313.3	Unit/Enh (6490)	380	21	5	4.95	0.7	Positive
DG 14:0_16:0 [-16:0]	558.5	Unit/Enh (6490)	285.2	Unit/Enh (6490)	380	21	5	4.95	0.7	Positive
DG 14:0_16:1 [-14:0]	556.5	Unit/Enh (6490)	311.3	Unit/Enh (6490)	380	21	5	4.7	0.8	Positive
DG 14:0_16:1 [-16:1]	556.5	Unit/Enh (6490)	285.2	Unit/Enh (6490)	380	21	5	4.7	0.8	Positive
DG 14:0_18:0 [-14:0]	586.5	Unit/Enh (6490)	341.3	Unit/Enh (6490)	380	21	5	5.32	0.8	Positive
DG 14:0_18:0 [-18:0]	586.5	Unit/Enh (6490)	285.2	Unit/Enh (6490)	380	21	5	5.32	0.8	Positive
DG 14:0_18:1 [-14:0]	584.5	Unit/Enh (6490)	339.3	Unit/Enh (6490)	380	21	5	5.05	0.8	Positive
DG 14:0_18:1 [-18:1]	584.5	Unit/Enh (6490)	285.2	Unit/Enh (6490)	380	21	5	5.05	0.8	Positive
DG 14:0_18:2 [-14:0]	582.5	Unit/Enh (6490)	337.3	Unit/Enh (6490)	380	21	5	4.8	0.7	Positive
DG 14:0_18:2 [-18:2]	582.5	Unit/Enh (6490)	285.2	Unit/Enh (6490)	380	21	5	4.8	0.7	Positive
DG 14:1_20:0 [-20:0]	612.6	Unit/Enh (6490)	283.3	Unit/Enh (6490)	380	21	5	4.9	0.8	Positive
DG 15:0_18:1 d7 (ISTD) [-15:0]	605.6	Unit/Enh (6490)	346.3	Unit/Enh (6490)	380	21	5	5.2	1	Positive
DG 15:0_18:1 d7 (ISTD) [-18:1]	605.6	Unit/Enh (6490)	299.3	Unit/Enh (6490)	380	21	5	5.2	1	Positive
DG 16:0_16:0 [-16:0]	586.5	Unit/Enh (6490)	313.2	Unit/Enh (6490)	380	21	5	5.3	0.8	Positive
DG 16:0_16:1 [-16:0]	584.5	Unit/Enh (6490)	311.2	Unit/Enh (6490)	380	21	5	5.03	0.9	Positive
DG 16:0_16:1 [-16:1]	584.5	Unit/Enh (6490)	313.2	Unit/Enh (6490)	380	21	5	5.03	0.9	Positive
DG 16:0_18:0 [-16:0]	614.6	Unit/Enh (6490)	341.3	Unit/Enh (6490)	380	21	5	5.55	0.9	Positive
DG 16:0_18:0 [-18:0]	614.6	Unit/Enh (6490)	313.3	Unit/Enh (6490)	380	21	5	5.55	0.9	Positive
DG 16:0_18:1 [-16:0]	612.6	Unit/Enh (6490)	339.3	Unit/Enh (6490)	380	21	5	5.35	0.8	Positive
DG 16:0_18:1 [-18:1]	612.6	Unit/Enh (6490)	313.3	Unit/Enh (6490)	380	21	5	5.35	1	Positive
DG 16:0_18:2 [-16:0]	610.5	Unit/Enh (6490)	337.2	Unit/Enh (6490)	380	21	5	5.1	0.9	Positive
DG 16:0_18:2 [-18:2]	610.5	Unit/Enh (6490)	313.2	Unit/Enh (6490)	380	21	5	5.1	0.8	Positive
DG 16:0_20:0 [-16:0]	642.7	Unit/Enh (6490)	369.3	Unit/Enh (6490)	380	21	5	5.85	0.7	Positive
DG 16:0_20:0 [-20:0]	642.6	Unit/Enh (6490)	313.3	Unit/Enh (6490)	380	21	5	5.85	0.7	Positive
DG 16:0_20:3 [-20:3]	636.6	Unit/Enh (6490)	313.3	Unit/Enh (6490)	380	21	5	5.2	1.2	Positive
DG 16:0_20:4 [-20:4]	634.5	Unit/Enh (6490)	313.2	Unit/Enh (6490)	380	21	5	5.05	1	Positive
DG 16:0_22:5 [-22:5]	660.6	Unit/Enh (6490)	313.3	Unit/Enh (6490)	380	21	5	5.2	1.2	Positive
DG 16:0_22:6 [-22:6]	658.5	Unit/Enh (6490)	313.2	Unit/Enh (6490)	380	21	5	5.05	1.2	Positive
DG 16:1_16:1 [-16:1]	582.5	Unit/Enh (6490)	311.2	Unit/Enh (6490)	380	21	5	4.73	0.9	Positive
DG 16:1_18:0 [-18:0]	612.6	Unit/Enh (6490)	311.3	Unit/Enh (6490)	380	21	5	5.32	0.7	Positive
DG 16:1_18:1 [-16:1]	610.5	Unit/Enh (6490)	339.2	Unit/Enh (6490)	380	21	5	5.08	0.8	Positive
DG 16:1_18:1 [-18:1]	610.5	Unit/Enh (6490)	311.2	Unit/Enh (6490)	380	21	5	5.08	0.8	Positive
DG 18:0_18:0 [-18:0]	642.6	Unit/Enh (6490)	341.3	Unit/Enh (6490)	380	21	5	5.85	0.8	Positive
DG 18:0_18:1 [-18:0]	640.6	Unit/Enh (6490)	339.3	Unit/Enh (6490)	380	21	5	5.62	0.9	Positive
DG 18:0_18:1 [-18:1]	640.6	Unit/Enh (6490)	341.3	Unit/Enh (6490)	380	21	5	5.62	0.9	Positive
DG 18:0_18:2 [-18:0]	638.6	Unit/Enh (6490)	337.3	Unit/Enh (6490)	380	21	5	5.45	0.8	Positive
DG 18:0_18:2 [-18:2]	638.6	Unit/Enh (6490)	341.3	Unit/Enh (6490)	380	21	5	5.45	0.8	Positive
DG 18:0_20:4 [-20:4]	662.6	Unit/Enh (6490)	341.3	Unit/Enh (6490)	380	21	5	5.4	0.8	Positive
DG 18:1_18:1 [-18:1]	638.6	Unit/Enh (6490)	339.3	Unit/Enh (6490)	380	21	5	5.4	0.8	Positive
DG 18:1_18:2 [-18:1]	636.6	Unit/Enh (6490)	337.3	Unit/Enh (6490)	380	21	5	5.2	0.8	Positive
DG 18:1_18:2 [-18:2]	636.6	Unit/Enh (6490)	339.3	Unit/Enh (6490)	380	21	5	5.2	0.8	Positive
DG 18:1_18:3 [-18:3]	634.5	Unit/Enh (6490)	339.2	Unit/Enh (6490)	380	21	5	4.95	0.8	Positive
DG 18:1_20:0 [-18:1]	668.7	Unit/Enh (6490)	369.3	Unit/Enh (6490)	380	21	5	6	1.2	Positive
DG 18:1_20:3 [-20:3]	662.6	Unit/Enh (6490)	339.3	Unit/Enh (6490)	380	21	5	5.35	1	Positive
DG 18:1_20:4 [-18:1]	660.6	Unit/Enh (6490)	361.3	Unit/Enh (6490)	380	21	5	5.1	0.9	Positive
DG 18:1_20:4 [-20:4]	660.6	Unit/Enh (6490)	339.3	Unit/Enh (6490)	380	21	5	5.255	0.8	Positive
DG 18:2_18:2 [-18:2]	634.5	Unit/Enh (6490)	337.2	Unit/Enh (6490)	380	21	5	4.95	0.9	Positive
DG 18:2_20:3 [-20:3]	660.6	Unit/Enh (6490)	337.3	Unit/Enh (6490)	380	21	5	5.1	1	Positive
DG 18:2_20:4 [-20:4]	658.5	Unit/Enh (6490)	337.2	Unit/Enh (6490)	380	21	5	4.9	0.8	Positive
Diisooctyl Phthalate	413.3	Unit/Enh (6490)	413.3	Unit/Enh (6490)	380	1	5	3.3	1	Positive
GM3 d18:1/16:0	1153.7	Unit/Enh (6490)	264.3	Unit/Enh (6490)	380	57	5	3.7	0.8	Positive
GM3 d18:1/18:0	1181.8	Unit/Enh (6490)	264.3	Unit/Enh (6490)	380	57	5	4	0.8	Positive
GM3 d18:1/18:0 d3 (IS)	1184.77	Unit/Enh (6490)	264.2	Unit/Enh (6490)	380	57	4	3.95	0.8	Positive
GM3 d18:1/20:0	1209.8	Unit/Enh (6490)	264.3	Unit/Enh (6490)	380	57	5	4.38	0.8	Positive
GM3 d18:1/22:0	1237.8	Unit/Enh (6490)	264.3	Unit/Enh (6490)	380	57	5	4.7	0.8	Positive
GM3 d18:1/24:0	1265.8	Unit/Enh (6490)	264.3	Unit/Enh (6490)	380	57	5	4.98	0.8	Positive
GM3 d18:1/24:1	1263.8	Unit/Enh (6490)	264.3	Unit/Enh (6490)	380	57	5	4.72	0.8	Positive
Hex2Cer d18:1/12:0 (ISTD) [264]	806.6	Unit/Enh (6490)	264.2	Unit/Enh (6490)	380	30	5	3.5	1	Positive
Hex2Cer d18:1/12:0 (ISTD) [-H20 264]	788.6	Unit/Enh (6490)	264.2	Unit/Enh (6490)	380	30	5	3.5	1	Positive
Hex2Cer d18:1/16:0	862.6	Unit/Enh (6490)	264.3	Unit/Enh (6490)	380	53	5	4.2	0.7	Positive
Hex2Cer d18:1/16:0 d3 (ISTD) [264]	865.7	Unit/Enh (6490)	264.2	Unit/Enh (6490)	380	50	4	4.222	0.7	Positive
Hex2Cer d18:1/16:0 d3 (ISTD) [SL]	865.7	Unit/Enh (6490)	523.7	Unit/Enh (6490)	380	25	4	4.222	0.7	Positive
Hex2Cer d18:1/18:0	890.7	Unit/Enh (6490)	264.3	Unit/Enh (6490)	380	53	5	4.65	0.7	Positive
Hex2Cer d18:1/20:0	918.7	Unit/Enh (6490)	264.3	Unit/Enh (6490)	380	53	5	4.97	0.7	Positive
Hex2Cer d18:1/22:0	946.7	Unit/Enh (6490)	264.3	Unit/Enh (6490)	380	53	5	5.2	0.7	Positive
Hex2Cer d18:1/24:0	974.8	Unit/Enh (6490)	264.3	Unit/Enh (6490)	380	53	5	5.5	0.7	Positive
Hex2Cer d18:1/24:1	972.7	Unit/Enh (6490)	264.3	Unit/Enh (6490)	380	53	5	5.2	0.7	Positive
Hex3Cer d18:1/16:0	1024.7	Unit/Enh (6490)	264.3	Unit/Enh (6490)	380	57	5	4.065	0.8	Positive
Hex3Cer d18:1/18:0	1052.7	Unit/Enh (6490)	264.3	Unit/Enh (6490)	380	57	5	4.4	0.8	Positive
Hex3Cer d18:1/18:0 d3 (ISTD) [264]	1055.73	Unit/Enh (6490)	264.2	Unit/Enh (6490)	380	57	4	4.43	1	Positive
Hex3Cer d18:1/18:0 d3 (ISTD) [SL]	1055.73	Unit/Enh (6490)	551.728	Unit/Enh (6490)	380	30	4	4.43	1	Positive
Hex3Cer d18:1/20:0	1080.7	Unit/Enh (6490)	264.3	Unit/Enh (6490)	380	57	5	4.78	0.7	Positive
Hex3Cer d18:1/22:0	1108.8	Unit/Enh (6490)	264.3	Unit/Enh (6490)	380	57	5	5.11	1	Positive
Hex3Cer d18:1/24:0	1136.8	Unit/Enh (6490)	264.3	Unit/Enh (6490)	380	57	5	5.42	1	Positive
Hex3Cer d18:1/24:1	1134.8	Unit/Enh (6490)	264.3	Unit/Enh (6490)	380	57	5	5.2	1	Positive
HexCer d18:1/08:0 (ISTD)	587.4	Unit/Enh (6490)	282.2	Unit/Enh (6490)	380	30	5	3	1.4	Positive
HexCer d18:1/08:0 (ISTD)	587.4	Unit/Enh (6490)	264.2	Unit/Enh (6490)	380	30	5	3	1.4	Positive
HexCer d18:1/12:0 (ISTD) [264]	644.5	Unit/Enh (6490)	264.2	Unit/Enh (6490)	380	30	5	3.7	1	Positive
HexCer d18:1/12:0 (ISTD) [282]	644.5	Unit/Enh (6490)	282.2	Unit/Enh (6490)	380	30	5	3.7	1	Positive
HexCer d18:1/12:0 (ISTD) [-H20 264]	626.5	Unit/Enh (6490)	264.2	Unit/Enh (6490)	380	30	5	3.7	1	Positive
HexCer d18:1/16:0	700.6	Unit/Enh (6490)	264.3	Unit/Enh (6490)	380	33	5	4.393	0.7	Positive
HexCer d18:1/16:0 d3 (IS)	703.6	Unit/Enh (6490)	264.3	Unit/Enh (6490)	380	33	5	4.393	0.7	Positive
HexCer d18:1/16:0 d3 (ISTD) [264]	703.6	Unit/Enh (6490)	264.2	Unit/Enh (6490)	380	52	4	4.41	1	Positive
HexCer d18:1/16:0 d3 (ISTD) [282]	703.6	Unit/Enh (6490)	282.2	Unit/Enh (6490)	380	52	4	4.41	1	Positive
HexCer d18:1/16:0 d3 (ISTD) [SL]	703.6	Unit/Enh (6490)	523.6	Unit/Enh (6490)	380	19	4	4.41	1	Positive
HexCer d18:1/18:0	728.6	Unit/Enh (6490)	264.3	Unit/Enh (6490)	380	33	5	4.75	1	Positive
HexCer d18:1/20:0	756.6	Unit/Enh (6490)	264.3	Unit/Enh (6490)	380	33	5	5.07	0.7	Positive
HexCer d18:1/22:0	784.7	Unit/Enh (6490)	264.3	Unit/Enh (6490)	380	33	5	5.45	0.7	Positive
HexCer d18:1/24:0	812.7	Unit/Enh (6490)	264.3	Unit/Enh (6490)	380	33	5	5.7	0.7	Positive
HexCer d18:1/24:1	810.7	Unit/Enh (6490)	264.3	Unit/Enh (6490)	380	33	5	5.3	0.9	Positive
LPC 14:0	468.3	Unit/Enh (6490)	184.1	Unit/Enh (6490)	380	21	5	1.6	1.2	Positive
LPC 15:0	482.3	Unit/Enh (6490)	184.1	Unit/Enh (6490)	380	21	5	2	1	Positive
LPC 16:0	496.3	Unit/Enh (6490)	184.1	Unit/Enh (6490)	380	21	5	2.2	0.1	Positive
LPC 16:1	494.3	Unit/Enh (6490)	184.1	Unit/Enh (6490)	380	21	5	1.9	1	Positive
LPC 17:0	510.3	Unit/Enh (6490)	184.1	Unit/Enh (6490)	380	21	5	2.4	1	Positive
LPC 17:1	508.4	Unit/Enh (6490)	184.1	Unit/Enh (6490)	380	21	5	2.1	1.3	Positive
LPC 18:0	524.4	Unit/Enh (6490)	184.1	Unit/Enh (6490)	380	21	5	2.65	1	Positive
LPC 18:1	522.4	Unit/Enh (6490)	184.1	Unit/Enh (6490)	380	21	5	2.41	1	Positive
LPC 18:1 d7 (ISTD)	529.4	Unit/Enh (6490)	184.1	Unit/Enh (6490)	380	21	5	2.41	1.2	Positive
LPC 18:2	520.3	Unit/Enh (6490)	184.1	Unit/Enh (6490)	380	21	5	2.11	1	Positive
LPC 18:3	518.3	Unit/Enh (6490)	184.1	Unit/Enh (6490)	380	21	5	1.81	1	Positive
LPC 19:0	538.4	Unit/Enh (6490)	184.1	Unit/Enh (6490)	380	21	5	2.95	1	Positive
LPC 19:1	536.4	Unit/Enh (6490)	184.1	Unit/Enh (6490)	380	21	5	2.65	1	Positive
LPC 20:0	552.4	Unit/Enh (6490)	184.1	Unit/Enh (6490)	380	21	5	2.9	1.2	Positive
LPC 20:1	550.4	Unit/Enh (6490)	184.1	Unit/Enh (6490)	380	21	5	2.65	1.2	Positive
LPC 20:2	548.4	Unit/Enh (6490)	184.1	Unit/Enh (6490)	380	21	5	2.334	1.2	Positive
LPC 20:3	546.4	Unit/Enh (6490)	184.1	Unit/Enh (6490)	380	21	5	2.18	1.1	Positive
LPC 20:4	544.3	Unit/Enh (6490)	184.1	Unit/Enh (6490)	380	21	5	2.095	1	Positive
LPC 20:5	542.3	Unit/Enh (6490)	184.1	Unit/Enh (6490)	380	21	5	1.817	1	Positive
LPC 22:0	580.4	Unit/Enh (6490)	184.1	Unit/Enh (6490)	380	21	5	3.3	1.3	Positive
LPC 22:1	578.4	Unit/Enh (6490)	184.1	Unit/Enh (6490)	380	21	5	3.154	1.2	Positive
LPC 22:5	570.4	Unit/Enh (6490)	184.1	Unit/Enh (6490)	380	21	5	2.186	1.2	Positive
LPC 22:6	568.3	Unit/Enh (6490)	184.1	Unit/Enh (6490)	380	21	5	2.043	1	Positive
LPC 24:0	608.5	Unit/Enh (6490)	184.1	Unit/Enh (6490)	380	21	5	3.8	1	Positive
LPC 26:0	636.5	Unit/Enh (6490)	184.1	Unit/Enh (6490)	380	21	5	4.25	1	Positive
LPC O-16:0	482.4	Unit/Enh (6490)	104.1	Unit/Enh (6490)	380	21	5	2.528	1.3	Positive
LPC O-18:0	510.4	Unit/Enh (6490)	104.1	Unit/Enh (6490)	380	21	5	2.922	1.3	Positive
LPC O-18:1	508.4	Unit/Enh (6490)	104.1	Unit/Enh (6490)	380	21	5	2.596	1.2	Positive
LPC O-20:0	538.4	Unit/Enh (6490)	104.1	Unit/Enh (6490)	380	21	5	3.1	1.5	Positive
LPC O-20:1	536.4	Unit/Enh (6490)	104.1	Unit/Enh (6490)	380	21	5	3.054	1.5	Positive
LPC O-22:0	566.5	Unit/Enh (6490)	104.1	Unit/Enh (6490)	380	21	5	3.57	1.5	Positive
LPC O-22:1	564.4	Unit/Enh (6490)	104.1	Unit/Enh (6490)	380	21	5	3.19	1.5	Positive
LPC O-24:0	594.5	Unit/Enh (6490)	104.1	Unit/Enh (6490)	380	21	5	3.98	1.5	Positive
LPC O-24:1	592.5	Unit/Enh (6490)	104.1	Unit/Enh (6490)	380	21	5	3.58	1.5	Positive
LPC O-24:2	590.5	Unit/Enh (6490)	104.1	Unit/Enh (6490)	380	21	5	3.27	1.5	Positive
LPC P-16:0	480.3	Unit/Enh (6490)	104.1	Unit/Enh (6490)	380	21	5	2.528	1.5	Positive
LPC P-17:0	494.3	Unit/Enh (6490)	104.1	Unit/Enh (6490)	380	21	5	3.12222	1.5	Positive
LPC P-18:0	508.3	Unit/Enh (6490)	104.1	Unit/Enh (6490)	380	21	5	2.922	1.5	Positive
LPC P-18:1	506.3	Unit/Enh (6490)	104.1	Unit/Enh (6490)	380	21	5	2.45	1.5	Positive
LPC P-20:0	536.3	Unit/Enh (6490)	104.1	Unit/Enh (6490)	380	21	5	2.7	1.5	Positive
LPE 14:0 (ISTD)	426.3	Unit/Enh (6490)	285.2	Unit/Enh (6490)	380	17	5	1.84	1.5	Positive
LPE 16:0	454.3	Unit/Enh (6490)	313.3	Unit/Enh (6490)	380	17	5	2.27	1.2	Positive
LPE 18:0	482.3	Unit/Enh (6490)	341.3	Unit/Enh (6490)	380	17	5	2.62	1.2	Positive
LPE 18:1	480.3	Unit/Enh (6490)	339.3	Unit/Enh (6490)	380	17	5	2.35	1.2	Positive
LPE 18:1 d7 (ISTD)	487.3	Unit/Enh (6490)	346.2	Unit/Enh (6490)	380	17	5	2.35	1.2	Positive
LPE 18:2	478.3	Unit/Enh (6490)	337.3	Unit/Enh (6490)	380	17	5	2.08	1.2	Positive
LPE 20:1	494.3	Unit/Enh (6490)	353.3	Unit/Enh (6490)	380	17	5	2.65	1.2	Positive
LPE 20:4	502.3	Unit/Enh (6490)	361.3	Unit/Enh (6490)	380	17	5	2.05	1.2	Positive
LPE 22:6	526.3	Unit/Enh (6490)	385.3	Unit/Enh (6490)	380	17	5	2	1.2	Positive
LPE P-16:0	438.3	Unit/Enh (6490)	266.4	Unit/Enh (6490)	380	19	5	2.38	1	Positive
LPE P-18:0	466.3	Unit/Enh (6490)	294.4	Unit/Enh (6490)	380	19	5	2.78	1	Positive
LPE P-18:1	464.3	Unit/Enh (6490)	292.4	Unit/Enh (6490)	380	19	5	2.46	1	Positive
LPE P-20:0	494.3	Unit/Enh (6490)	322.4	Unit/Enh (6490)	380	19	5	3.2	1	Positive
LPI 18:0	618.3	Unit/Enh (6490)	341.3	Unit/Enh (6490)	380	17	5	2.426	1	Positive
LPI 18:1	616.3	Unit/Enh (6490)	339.3	Unit/Enh (6490)	380	17	5	2.102	1	Positive
LPI 18:2	614.3	Unit/Enh (6490)	337.3	Unit/Enh (6490)	380	17	5	1.75	1	Positive
LPI 20:4	638.3	Unit/Enh (6490)	361.3	Unit/Enh (6490)	380	17	5	1.6	1	Positive
LPS 16:0	498.5	Unit/Enh (6490)	313.5	Unit/Enh (6490)	380	25	5	2.2	1	Positive
LPS 18:0	526.5	Unit/Enh (6490)	341.5	Unit/Enh (6490)	380	25	5	2.59	1	Positive
LPS 18:1	524.5	Unit/Enh (6490)	339.5	Unit/Enh (6490)	380	25	5	2.3	1	Positive
LPS 18:2	522.5	Unit/Enh (6490)	337.5	Unit/Enh (6490)	380	25	5	2	1	Positive
PC 28:0	678.5	Unit/Enh (6490)	184.1	Unit/Enh (6490)	380	21	5	3.9	1.2	Positive
PC 29:0	692.5	Unit/Enh (6490)	184.1	Unit/Enh (6490)	380	21	5	4.1	1.2	Positive
PC 30:0	706.5	Unit/Enh (6490)	184.1	Unit/Enh (6490)	380	21	5	4.3	1.2	Positive
PC 31:0\PC O-32:0	720.6	Unit/Enh (6490)	184.1	Unit/Enh (6490)	380	21	5	4.7	1.6	Positive
PC 31:1\PC O-32:1\PC P-32:0	718.5	Unit/Enh (6490)	184.1	Unit/Enh (6490)	380	21	5	4.7	1.7	Positive
PC 32:0	734.6	Unit/Enh (6490)	184.1	Unit/Enh (6490)	380	21	5	4.6	1.2	Positive
PC 32:1	732.6	Unit/Enh (6490)	184.1	Unit/Enh (6490)	380	21	5	4.525	1.2	Positive
PC 32:2	730.5	Unit/Enh (6490)	184.1	Unit/Enh (6490)	380	21	5	4.229	1	Positive
PC 32:3	728.5	Unit/Enh (6490)	184.1	Unit/Enh (6490)	380	21	5	4.027	1.2	Positive
PC 33:0	748.6	Unit/Enh (6490)	184.1	Unit/Enh (6490)	380	21	5	4.9	1	Positive
PC 33:1 d7 (ISTD)	753.6	Unit/Enh (6490)	184.1	Unit/Enh (6490)	380	21	5	4.55	0.8	Positive
PC 33:1|\C O-34:1	746.6	Unit/Enh (6490)	184.1	Unit/Enh (6490)	380	21	5	4.6	1.5	Positive
PC 33:2\PC O-34:2\PC P-34:1	744.6	Unit/Enh (6490)	184.1	Unit/Enh (6490)	380	21	5	4.62	1.5	Positive
PC 33:3\PC O-34:3\PC P-34:2	742.5	Unit/Enh (6490)	184.1	Unit/Enh (6490)	380	21	5	4.47	1.2	Positive
PC 34:0	762.6	Unit/Enh (6490)	184.1	Unit/Enh (6490)	380	21	5	5.05	1	Positive
PC 34:1	760.6	Unit/Enh (6490)	184.1	Unit/Enh (6490)	380	21	5	4.6	1	Positive
PC 34:2	758.6	Unit/Enh (6490)	184.1	Unit/Enh (6490)	380	21	5	4.35	1	Positive
PC 34:2 + 2O	790.6	Unit/Enh (6490)	184.1	Unit/Enh (6490)	380	21	5	5	1.2	Positive
PC 34:2 + O\PC O-34:3 +2O\PC P-34:2 +2O	774.6	Unit/Enh (6490)	184.1	Unit/Enh (6490)	380	21	5	4.8	1.2	Positive
PC 34:3	756.6	Unit/Enh (6490)	184.1	Unit/Enh (6490)	380	21	5	4.2	1.2	Positive
PC 34:4	754.5	Unit/Enh (6490)	184.1	Unit/Enh (6490)	380	21	5	3.97	1	Positive
PC 34:5	752.5	Unit/Enh (6490)	184.1	Unit/Enh (6490)	380	21	5	3.85	1.5	Positive
PC 35:0\PC O-36:0	776.6	Unit/Enh (6490)	184.1	Unit/Enh (6490)	380	21	5	5	1.8	Positive
PC 35:1\PC O-36:1	774.6	Unit/Enh (6490)	184.1	Unit/Enh (6490)	380	21	5	4.92	2.1	Positive
PC 35:2\PC O-36:2	772.6	Unit/Enh (6490)	184.1	Unit/Enh (6490)	380	21	5	4.7	1.5	Positive
PC 35:3\PC O-36:3\PC P-36:2	770.6	Unit/Enh (6490)	184.1	Unit/Enh (6490)	380	21	5	4.6	1.5	Positive
PC 35:4\PC O-36:4	768.6	Unit/Enh (6490)	184.1	Unit/Enh (6490)	380	21	5	4.4	1.5	Positive
PC 35:5	766.5	Unit/Enh (6490)	184.1	Unit/Enh (6490)	380	21	5	4.1	1.3	Positive
PC 36:0\PC 37:7\PC-O 38:7\PC P-38:6	790.6	Unit/Enh (6490)	184.1	Unit/Enh (6490)	380	21	5	4.9	2	Positive
PC 36:1	788.6	Unit/Enh (6490)	184.1	Unit/Enh (6490)	380	21	5	5	1.2	Positive
PC 36:2	786.6	Unit/Enh (6490)	184.1	Unit/Enh (6490)	380	21	5	4.8	1	Positive
PC 36:3	784.6	Unit/Enh (6490)	184.1	Unit/Enh (6490)	380	21	5	4.45	1.2	Positive
PC 36:4	782.6	Unit/Enh (6490)	184.1	Unit/Enh (6490)	380	21	5	4.3	1	Positive
PC 36:5	780.6	Unit/Enh (6490)	184.1	Unit/Enh (6490)	380	21	5	4.12	1.6	Positive
PC 36:6	778.5	Unit/Enh (6490)	184.1	Unit/Enh (6490)	380	21	5	3.9	1.3	Positive
PC 36:7	776.5	Unit/Enh (6490)	184.1	Unit/Enh (6490)	380	21	5	3.6	1.5	Positive
PC 37:4\PC O-38:4	796.6	Unit/Enh (6490)	184.1	Unit/Enh (6490)	380	21	5	4.8	1.3	Positive
PC 37:5\PC O-38:5\PC P-38:4	794.6	Unit/Enh (6490)	184.1	Unit/Enh (6490)	380	21	5	4.6	1.3	Positive
PC 37:6\PC P-38:5	792.6	Unit/Enh (6490)	184.1	Unit/Enh (6490)	380	21	5	4.6	1.2	Positive
PC 38:2	814.6	Unit/Enh (6490)	184.1	Unit/Enh (6490)	380	21	5	5.1	1.3	Positive
PC 38:3	812.6	Unit/Enh (6490)	184.1	Unit/Enh (6490)	380	21	5	4.92	1.2	Positive
PC 38:4	810.6	Unit/Enh (6490)	184.1	Unit/Enh (6490)	380	21	5	4.7	1.3	Positive
PC 38:5	808.6	Unit/Enh (6490)	184.1	Unit/Enh (6490)	380	21	5	4.4	1.2	Positive
PC 38:6	806.6	Unit/Enh (6490)	184.1	Unit/Enh (6490)	380	21	5	4.3	1	Positive
PC 38:7	804.6	Unit/Enh (6490)	184.1	Unit/Enh (6490)	380	21	5	3.9	1.2	Positive
PC 38:8	802.6	Unit/Enh (6490)	184.1	Unit/Enh (6490)	380	21	5	3.6	1.4	Positive
PC 39:5\PC O-40:5	822.6	Unit/Enh (6490)	184.1	Unit/Enh (6490)	380	21	5	4.8	1.8	Positive
PC 39:6\PC O-40:6	820.6	Unit/Enh (6490)	184.1	Unit/Enh (6490)	380	21	5	4.7	1.7	Positive
PC 39:7\PC O-40:7\PC P-40:6	818.6	Unit/Enh (6490)	184.1	Unit/Enh (6490)	380	21	5	4.5	1.8	Positive
PC 39:8\PC O-40:8\PC P-40:7	816.6	Unit/Enh (6490)	184.1	Unit/Enh (6490)	380	21	5	4.2	2	Positive
PC 40:4	838.6	Unit/Enh (6490)	184.1	Unit/Enh (6490)	380	21	5	4.9	1.2	Positive
PC 40:5	836.6	Unit/Enh (6490)	184.1	Unit/Enh (6490)	380	21	5	4.87	1	Positive
PC 40:6	834.6	Unit/Enh (6490)	184.1	Unit/Enh (6490)	380	21	5	4.53	1	Positive
PC 40:7	832.6	Unit/Enh (6490)	184.1	Unit/Enh (6490)	380	21	5	4.35	1	Positive
PC 40:8	830.6	Unit/Enh (6490)	184.1	Unit/Enh (6490)	380	21	5	4.09	1.1	Positive
PC O-32:2\PC P-32:1	716.6	Unit/Enh (6490)	184.1	Unit/Enh (6490)	380	21	5	4.439	1.5	Positive
PC O-34:4\PC P-34:3	740.6	Unit/Enh (6490)	184.1	Unit/Enh (6490)	380	21	5	4.2	1.2	Positive
PC O-36:5\PC P-36:4	766.6	Unit/Enh (6490)	184.1	Unit/Enh (6490)	380	21	5	4.45	1.2	Positive
PC P-30:0	690.4	Unit/Enh (6490)	184.1	Unit/Enh (6490)	380	21	5	4.3	1.1	Positive
PC P-36:5	764.6	Unit/Enh (6490)	184.1	Unit/Enh (6490)	380	21	5	4.51	1.7	Positive
PC P-38:6	790.6	Unit/Enh (6490)	184.1	Unit/Enh (6490)	380	21	5	4.4	1.2	Positive
PE 28:0	636.5	Unit/Enh (6490)	495.5	Unit/Enh (6490)	380	17	5	4	1.2	Positive
PE 32:0	692.5	Unit/Enh (6490)	551.5	Unit/Enh (6490)	380	17	5	4.65	0.8	Positive
PE 32:1	690.5	Unit/Enh (6490)	549.5	Unit/Enh (6490)	380	17	5	4.4	0.8	Positive
PE 33:1 d7 (ISTD)	712.5	Unit/Enh (6490)	571.5	Unit/Enh (6490)	380	17	5	4.6	0.8	Positive
PE 33:1 d7 (ISTD)	711.5	Unit/Enh (6490)	570.5	Unit/Enh (6490)	380	17	5	4.6	0.8	Positive
PE 34:0	720.6	Unit/Enh (6490)	579.5	Unit/Enh (6490)	380	17	5	5	0.8	Positive
PE 34:1	718.5	Unit/Enh (6490)	577.5	Unit/Enh (6490)	380	17	5	4.7	0.8	Positive
PE 34:2	716.5	Unit/Enh (6490)	575.5	Unit/Enh (6490)	380	17	5	4.5	0.8	Positive
PE 34:3	714.5	Unit/Enh (6490)	573.5	Unit/Enh (6490)	380	17	5	4.25	0.8	Positive
PE 35:1	732.6	Unit/Enh (6490)	591.5	Unit/Enh (6490)	380	17	5	4.9	1	Positive
PE 35:2\PE O-36:2\PE P-36:1	730.5	Unit/Enh (6490)	589.5	Unit/Enh (6490)	380	17	5	5.2	1.5	Positive
PE 36:0	748.6	Unit/Enh (6490)	607.6	Unit/Enh (6490)	380	17	5	5.3	0.8	Positive
PE 36:1	746.6	Unit/Enh (6490)	605.6	Unit/Enh (6490)	380	17	5	5.05	0.8	Positive
PE 36:2	744.6	Unit/Enh (6490)	603.5	Unit/Enh (6490)	380	17	5	4.83	0.8	Positive
PE 36:3	742.5	Unit/Enh (6490)	601.5	Unit/Enh (6490)	380	17	5	4.55	0.8	Positive
PE 36:4	740.5	Unit/Enh (6490)	599.5	Unit/Enh (6490)	380	17	5	4.35	0.9	Positive
PE 36:5	738.5	Unit/Enh (6490)	597.5	Unit/Enh (6490)	380	17	5	4.2	0.9	Positive
PE 38:3	770.6	Unit/Enh (6490)	629.6	Unit/Enh (6490)	380	17	5	5.019	1.2	Positive
PE 38:4	768.6	Unit/Enh (6490)	627.5	Unit/Enh (6490)	380	17	5	4.85	1	Positive
PE 38:5	766.5	Unit/Enh (6490)	625.5	Unit/Enh (6490)	380	17	5	4.55	0.8	Positive
PE 38:6	764.5	Unit/Enh (6490)	623.5	Unit/Enh (6490)	380	17	5	4.3	1	Positive
PE 40:4	796.6	Unit/Enh (6490)	655.6	Unit/Enh (6490)	380	17	5	5.05	1	Positive
PE 40:5	794.6	Unit/Enh (6490)	653.6	Unit/Enh (6490)	380	17	5	4.9	0.8	Positive
PE 40:6	792.6	Unit/Enh (6490)	651.5	Unit/Enh (6490)	380	17	5	4.7	0.8	Positive
PE 40:7	790.5	Unit/Enh (6490)	649.5	Unit/Enh (6490)	380	17	5	4.4	0.8	Positive
PE O-34:1	704.6	Unit/Enh (6490)	563.5	Unit/Enh (6490)	380	17	5	5.075	1.2	Positive
PE O-34:2\PE P-34:1	702.5	Unit/Enh (6490)	561.5	Unit/Enh (6490)	380	17	5	4.821	1.2	Positive
PE O-36:3\PE P-36:2	728.6	Unit/Enh (6490)	587.5	Unit/Enh (6490)	380	17	5	4.95	1.3	Positive
PE O-36:4	726.5	Unit/Enh (6490)	585.5	Unit/Enh (6490)	380	17	5	4.7	1	Positive
PE O-36:5\PE P-36:4	724.5	Unit/Enh (6490)	583.5	Unit/Enh (6490)	380	17	5	4.6	1.2	Positive
PE O-36:6	722.5	Unit/Enh (6490)	581.5	Unit/Enh (6490)	380	17	5	4.4	1	Positive
PE O-38:4	754.6	Unit/Enh (6490)	613.6	Unit/Enh (6490)	380	17	5	4.95	1.3	Positive
PE O-38:5\PE P-38:4	752.6	Unit/Enh (6490)	611.5	Unit/Enh (6490)	380	17	5	4.85	1.2	Positive
PE O-40:5\PE P-40:4	780.6	Unit/Enh (6490)	639.6	Unit/Enh (6490)	380	17	5	5.2	1.3	Positive
PE O-40:6\PE P-40:5	778.5	Unit/Enh (6490)	637.5	Unit/Enh (6490)	380	17	5	4.9	1.3	Positive
PE O-40:7\PE P-40:6	776.6	Unit/Enh (6490)	635.5	Unit/Enh (6490)	380	17	5	4.8	1.3	Positive
PE P-16:0/18:1 [FA]	702.5	Unit/Enh (6490)	339.3	Unit/Enh (6490)	380	17	5	4.95	0.7	Positive
PE P-16:0/18:1 [head group]	702.5	Unit/Enh (6490)	364.3	Unit/Enh (6490)	380	17	5	4.95	0.7	Positive
PE P-16:0/18:2	700.5	Unit/Enh (6490)	559.5	Unit/Enh (6490)	380	17	5	4.7	0.7	Positive
PE P-16:0/18:2 [FA]	700.5	Unit/Enh (6490)	337.3	Unit/Enh (6490)	380	17	5	4.7	0.7	Positive
PE P-16:0/18:2 [head group]	700.5	Unit/Enh (6490)	364.3	Unit/Enh (6490)	380	17	5	4.7	0.7	Positive
PE P-16:0/20:4 [FA]	724.5	Unit/Enh (6490)	361.3	Unit/Enh (6490)	380	17	5	4.7	0.7	Positive
PE P-16:0/20:4 [head group]	724.5	Unit/Enh (6490)	364.3	Unit/Enh (6490)	380	17	5	4.7	0.7	Positive
PE P-16:0/22:5	750.5	Unit/Enh (6490)	609.6	Unit/Enh (6490)	380	17	5	4.72	1	Positive
PE P-16:0/22:5 [FA]	750.5	Unit/Enh (6490)	387.3	Unit/Enh (6490)	380	17	5	4.72	0.7	Positive
PE P-16:0/22:5 [head group]	750.5	Unit/Enh (6490)	364.3	Unit/Enh (6490)	380	17	5	4.72	0.7	Positive
PE P-16:0/22:6	748.5	Unit/Enh (6490)	607.5	Unit/Enh (6490)	380	17	5	4.62	0.7	Positive
PE P-16:0/22:6 [FA]	748.5	Unit/Enh (6490)	385.3	Unit/Enh (6490)	380	17	5	4.62	0.7	Positive
PE P-16:0/22:6 [head group]	748.5	Unit/Enh (6490)	364.3	Unit/Enh (6490)	380	17	5	4.62	0.7	Positive
PE P-18:0/18:1 [FA]	730.5	Unit/Enh (6490)	339.3	Unit/Enh (6490)	380	17	5	5.3	0.7	Positive
PE P-18:0/18:1 [head group]	730.5	Unit/Enh (6490)	392.3	Unit/Enh (6490)	380	17	5	5.3	0.7	Positive
PE P-18:0/18:2 [FA]	728.6	Unit/Enh (6490)	337.3	Unit/Enh (6490)	380	17	5	5.1	0.7	Positive
PE P-18:0/18:2 [head group]	728.6	Unit/Enh (6490)	392.3	Unit/Enh (6490)	380	17	5	5.1	0.7	Positive
PE P-18:0/20:4 [FA]	752.6	Unit/Enh (6490)	361.3	Unit/Enh (6490)	380	17	5	5.05	0.7	Positive
PE P-18:0/20:4 [head group]	752.6	Unit/Enh (6490)	392.3	Unit/Enh (6490)	380	17	5	5.05	0.7	Positive
PE P-18:0/22:5 [FA]	778.5	Unit/Enh (6490)	387.3	Unit/Enh (6490)	380	17	5	5.08	0.8	Positive
PE P-18:0/22:5 [head group]	778.5	Unit/Enh (6490)	392.3	Unit/Enh (6490)	380	17	5	5.08	0.9	Positive
PE P-18:0/22:6 [FA]	776.6	Unit/Enh (6490)	385.3	Unit/Enh (6490)	380	17	5	4.95	0.9	Positive
PE P-18:0/22:6 [head group]	776.6	Unit/Enh (6490)	392.3	Unit/Enh (6490)	380	17	5	4.95	0.7	Positive
PE P-20:0/20:4 [FA]	780.6	Unit/Enh (6490)	361.3	Unit/Enh (6490)	380	17	5	5.35	0.7	Positive
PE P-20:0/20:4 [head group]	780.6	Unit/Enh (6490)	420.3	Unit/Enh (6490)	380	17	5	5.35	0.7	Positive
PG 28:0 (ISTD)	684.5	Unit/Enh (6490)	495.4	Unit/Enh (6490)	380	21	5	3.6	1.5	Positive
PG 33:1 d7 (ISTD)	759.5	Unit/Enh (6490)	570.5	Unit/Enh (6490)	380	21	5	4.2	0.8	Positive
PG 34:1	766.6	Unit/Enh (6490)	577.5	Unit/Enh (6490)	380	21	5	4.3	0.7	Positive
PG 36:1	794.6	Unit/Enh (6490)	605.6	Unit/Enh (6490)	380	21	5	4.55	0.7	Positive
PG 36:2	792.6	Unit/Enh (6490)	603.5	Unit/Enh (6490)	380	21	5	4.3	0.7	Positive
PI 25:0 (ISTD)	730.45	Unit/Enh (6490)	453.45	Unit/Enh (6490)	380	17	5	3	0.9	Positive
PI 32:0	828.6	Unit/Enh (6490)	551.6	Unit/Enh (6490)	380	17	5	4.11	0.9	Positive
PI 32:1	826.5	Unit/Enh (6490)	549.5	Unit/Enh (6490)	380	17	5	3.9	0.9	Positive
PI 33:1 d7 (ISTD)	847.5	Unit/Enh (6490)	570.5	Unit/Enh (6490)	380	17	7	4.02	0.9	Positive
PI 34:0	856.6	Unit/Enh (6490)	579.6	Unit/Enh (6490)	380	17	5	4.45	0.8	Positive
PI 34:1	854.6	Unit/Enh (6490)	577.6	Unit/Enh (6490)	380	17	5	4.18	1	Positive
PI 34:2	852.6	Unit/Enh (6490)	575.6	Unit/Enh (6490)	380	17	5	3.95	0.8	Positive
PI 35:1	868.6	Unit/Enh (6490)	591.6	Unit/Enh (6490)	380	17	5	4.4	1	Positive
PI 35:2	866.6	Unit/Enh (6490)	589.6	Unit/Enh (6490)	380	17	5	4.15	1	Positive
PI 36:1	882.6	Unit/Enh (6490)	605.6	Unit/Enh (6490)	380	17	5	4.55	0.9	Positive
PI 36:2	880.6	Unit/Enh (6490)	603.6	Unit/Enh (6490)	380	17	5	4.28	0.8	Positive
PI 36:3	878.6	Unit/Enh (6490)	601.6	Unit/Enh (6490)	380	17	5	4	0.8	Positive
PI 36:4	876.6	Unit/Enh (6490)	599.6	Unit/Enh (6490)	380	17	5	3.8	0.8	Positive
PI 36:5	874.6	Unit/Enh (6490)	597.6	Unit/Enh (6490)	380	17	5	3.6	0.8	Positive
PI 37:4	890.6	Unit/Enh (6490)	613.6	Unit/Enh (6490)	380	17	5	4.2	1.2	Positive
PI 37:5	888.6	Unit/Enh (6490)	611.6	Unit/Enh (6490)	380	17	5	3.95	1.2	Positive
PI 37:6	886.6	Unit/Enh (6490)	609.6	Unit/Enh (6490)	380	17	5	3.7	1.2	Positive
PI 38:2	908.6	Unit/Enh (6490)	631.6	Unit/Enh (6490)	380	17	5	4.4	1	Positive
PI 38:3	906.6	Unit/Enh (6490)	629.6	Unit/Enh (6490)	380	17	5	4.25	0.9	Positive
PI 38:4	904.6	Unit/Enh (6490)	627.6	Unit/Enh (6490)	380	17	5	4.15	0.9	Positive
PI 38:5	902.6	Unit/Enh (6490)	625.6	Unit/Enh (6490)	380	17	5	4.023	1	Positive
PI 38:6	900.6	Unit/Enh (6490)	623.6	Unit/Enh (6490)	380	17	5	3.79	1	Positive
PI 38:7	898.6	Unit/Enh (6490)	621.6	Unit/Enh (6490)	380	17	5	3.5	1	Positive
PI 39:6	914.6	Unit/Enh (6490)	637.6	Unit/Enh (6490)	380	17	5	4.1	1	Positive
PI 40:4	932.6	Unit/Enh (6490)	655.6	Unit/Enh (6490)	380	17	5	4.536	0.9	Positive
PI 40:5	930.6	Unit/Enh (6490)	653.6	Unit/Enh (6490)	380	17	5	4.35	0.9	Positive
PI 40:6	928.6	Unit/Enh (6490)	651.6	Unit/Enh (6490)	380	17	5	4.262	0.9	Positive
PI 40:7	926.6	Unit/Enh (6490)	649.6	Unit/Enh (6490)	380	17	5	4.1	0.9	Positive
polysiloxane 7	536.2	Unit/Enh (6490)	536.2	Unit/Enh (6490)	380	1	5	4.7	1	Positive
polysiloxane 8	610.2	Unit/Enh (6490)	610.2	Unit/Enh (6490)	380	1	5	5.05	1	Positive
polysiloxane 9	702.2	Unit/Enh (6490)	702.2	Unit/Enh (6490)	380	1	5	5.35	1	Positive
PS 28:0 (ISTD)	680.45	Unit/Enh (6490)	495.45	Unit/Enh (6490)	380	25	5	3.6	1.3	Positive
PS 33:1 d7 (ISTD)	755.5	Unit/Enh (6490)	570.5	Unit/Enh (6490)	380	25	5	4.1	1.3	Positive
PS 34:1	762.6	Unit/Enh (6490)	577.6	Unit/Enh (6490)	380	25	5	4.25	1	Positive
PS 34:2	760.6	Unit/Enh (6490)	575.6	Unit/Enh (6490)	380	25	5	4	1	Positive
PS 36:1	790.6	Unit/Enh (6490)	605.6	Unit/Enh (6490)	380	25	5	4.7	1	Positive
PS 36:2	788.5	Unit/Enh (6490)	603.5	Unit/Enh (6490)	380	25	5	4.3	1	Positive
PS 37:4	798.5	Unit/Enh (6490)	613.5	Unit/Enh (6490)	380	25	5	4.2	1.2	Positive
PS 38:3	814.6	Unit/Enh (6490)	629.6	Unit/Enh (6490)	380	25	5	4.45	1.2	Positive
PS 38:4	812.5	Unit/Enh (6490)	627.5	Unit/Enh (6490)	380	25	5	4.3	1.2	Positive
PS 38:5	810.5	Unit/Enh (6490)	625.5	Unit/Enh (6490)	380	25	5	4.2	1.2	Positive
PS 38:6	808.5	Unit/Enh (6490)	623.5	Unit/Enh (6490)	380	25	5	3.8	1.2	Positive
PS 39:6	822.5	Unit/Enh (6490)	637.5	Unit/Enh (6490)	380	25	5	3.9	1.2	Positive
PS 40:5	838.6	Unit/Enh (6490)	653.6	Unit/Enh (6490)	380	25	5	4.4	1.2	Positive
PS 40:6	836.5	Unit/Enh (6490)	651.5	Unit/Enh (6490)	380	25	5	4.2	1.2	Positive
SM 30:1 (ISTD)	647.5	Unit/Enh (6490)	184.1	Unit/Enh (6490)	380	25	5	3.47	1	Positive
SM 31:1	661.5	Unit/Enh (6490)	184.1	Unit/Enh (6490)	380	25	5	3.674	0.9	Positive
SM 32:0	677.6	Unit/Enh (6490)	184.1	Unit/Enh (6490)	380	25	5	3.914	0.9	Positive
SM 32:1	675.5	Unit/Enh (6490)	184.1	Unit/Enh (6490)	380	25	5	3.824	0.8	Positive
SM 32:2	673.5	Unit/Enh (6490)	184.1	Unit/Enh (6490)	380	25	5	3.55	0.8	Positive
SM 33:1	689.6	Unit/Enh (6490)	184.1	Unit/Enh (6490)	380	25	5	4.044	0.8	Positive
SM 34:0	705.6	Unit/Enh (6490)	184.1	Unit/Enh (6490)	380	25	5	4.32	0.8	Positive
SM 34:1	703.6	Unit/Enh (6490)	184.1	Unit/Enh (6490)	380	25	5	4.22	0.9	Positive
SM 34:2	701.6	Unit/Enh (6490)	184.1	Unit/Enh (6490)	380	25	5	3.934	0.9	Positive
SM 34:3	699.5	Unit/Enh (6490)	184.1	Unit/Enh (6490)	380	25	5	3.774	1	Positive
SM 35:1	717.6	Unit/Enh (6490)	184.1	Unit/Enh (6490)	380	25	5	4.35	1	Positive
SM 35:2	715.6	Unit/Enh (6490)	184.1	Unit/Enh (6490)	380	25	5	4.1	1.2	Positive
SM 36:1	731.6	Unit/Enh (6490)	184.1	Unit/Enh (6490)	380	25	5	4.6	0.9	Positive
SM 36:2	729.6	Unit/Enh (6490)	184.1	Unit/Enh (6490)	380	25	5	4.28	0.8	Positive
SM 36:2 d9 (ISTD)	739.6	Unit/Enh (6490)	184.1	Unit/Enh (6490)	380	25	5	4.28	0.8	Positive
SM 36:3	727.6	Unit/Enh (6490)	184.1	Unit/Enh (6490)	380	25	5	4	1.2	Positive
SM 38:1	759.6	Unit/Enh (6490)	184.1	Unit/Enh (6490)	380	25	5	4.95	0.8	Positive
SM 38:2	757.6	Unit/Enh (6490)	184.1	Unit/Enh (6490)	380	25	5	4.65	1	Positive
SM 38:3	755.6	Unit/Enh (6490)	184.1	Unit/Enh (6490)	380	25	5	4.35	1	Positive
SM 39:1	773.7	Unit/Enh (6490)	184.1	Unit/Enh (6490)	380	25	5	5.2	1	Positive
SM 40:1	787.7	Unit/Enh (6490)	184.1	Unit/Enh (6490)	380	25	5	5.4	1	Positive
SM 40:2	785.7	Unit/Enh (6490)	184.1	Unit/Enh (6490)	380	25	5	5	1	Positive
SM 40:3	783.7	Unit/Enh (6490)	184.1	Unit/Enh (6490)	380	25	5	4.5	1	Positive
SM 41:1	801.7	Unit/Enh (6490)	184.1	Unit/Enh (6490)	380	25	5	5.5	1.2	Positive
SM 42:1	815.7	Unit/Enh (6490)	184.1	Unit/Enh (6490)	380	25	5	5.7	1.2	Positive
SM 42:2	813.7	Unit/Enh (6490)	184.1	Unit/Enh (6490)	380	25	5	5.35	1.2	Positive
SM 42:3	811.7	Unit/Enh (6490)	184.1	Unit/Enh (6490)	380	25	5	4.9	1	Positive
SM 43:1	829.7	Unit/Enh (6490)	184.1	Unit/Enh (6490)	380	25	5	5.9	1	Positive
SM 44:1	843.7	Unit/Enh (6490)	184.1	Unit/Enh (6490)	380	25	5	6.1	1	Positive
SM 44:2	841.7	Unit/Enh (6490)	184.1	Unit/Enh (6490)	380	25	5	5.7	1.2	Positive
SM 44:3	839.7	Unit/Enh (6490)	184.1	Unit/Enh (6490)	380	25	5	5.35	1.2	Positive
TG 14:0 16:0 18:2	820.8	Unit/Enh (6490)	547.5	Unit/Enh (6490)	380	21	5	6.8	1.2	Positive
TG 14:0 16:1 18:1	820.8	Unit/Enh (6490)	521.5	Unit/Enh (6490)	380	21	5	6.8	1.2	Positive
TG 14:0 16:1 18:2	818.8	Unit/Enh (6490)	521.5	Unit/Enh (6490)	380	21	5	6.63	1.2	Positive
TG 14:0 18:0 18:1	850.8	Unit/Enh (6490)	605.6	Unit/Enh (6490)	380	21	5	7.02	1.2	Positive
TG 14:0 18:2 18:2	844.8	Unit/Enh (6490)	599.5	Unit/Enh (6490)	380	21	5	6.7	1.2	Positive
TG 14:1 16:0 18:1	820.8	Unit/Enh (6490)	577.6	Unit/Enh (6490)	380	21	5	6.8	1.2	Positive
TG 14:1 16:1 18:0	820.8	Unit/Enh (6490)	549.5	Unit/Enh (6490)	380	21	5	6.8	1.2	Positive
TG 14:1 18:0 18:2	846.8	Unit/Enh (6490)	603.6	Unit/Enh (6490)	380	21	5	6.8	0.9	Positive
TG 14:1 18:1 18:1	846.8	Unit/Enh (6490)	547.5	Unit/Enh (6490)	380	21	5	6.8	0.9	Positive
TG 15:0 18:1 15:0 d7 (ISTD) [15:0]	829.4	Unit/Enh (6490)	570.3	Unit/Enh (6490)	380	30	7	6.9	1.2	Positive
TG 15:0 18:1 16:0	836.8	Unit/Enh (6490)	577.5	Unit/Enh (6490)	380	21	5	7	1.2	Positive
TG 15:0 18:1 18:1	862.8	Unit/Enh (6490)	603.6	Unit/Enh (6490)	380	21	5	7	1.2	Positive
TG 16:0 16:0 16:0	824.8	Unit/Enh (6490)	551.5	Unit/Enh (6490)	380	21	5	7	1.2	Positive
TG 16:0 16:0 16:0 d5 (ISTD)	829.8	Unit/Enh (6490)	556.5	Unit/Enh (6490)	380	21	5	7	1.2	Positive
TG 16:0 16:0 18:0	852.8	Unit/Enh (6490)	551.5	Unit/Enh (6490)	380	21	5	7.2	1.2	Positive
TG 16:0 16:0 18:1	850.8	Unit/Enh (6490)	551.5	Unit/Enh (6490)	380	21	5	7.05	1.2	Positive
TG 16:0 16:0 18:2	848.8	Unit/Enh (6490)	551.5	Unit/Enh (6490)	380	21	5	6.95	1.2	Positive
TG 16:0 16:1 18:1	848.8	Unit/Enh (6490)	549.5	Unit/Enh (6490)	380	21	5	6.95	1.2	Positive
TG 16:0 18:0 18:1	878.8	Unit/Enh (6490)	577.5	Unit/Enh (6490)	380	21	5	7.2	1.2	Positive
TG 16:0 18:1 18:1	876.8	Unit/Enh (6490)	603.6	Unit/Enh (6490)	380	21	5	7.05	1.2	Positive
TG 16:0 18:1 18:2	874.8	Unit/Enh (6490)	577.6	Unit/Enh (6490)	380	21	5	6.95	1.2	Positive
TG 16:0 18:2 18:2	872.8	Unit/Enh (6490)	599.6	Unit/Enh (6490)	380	21	5	6.82	1.2	Positive
TG 16:1 16:1 16:1	818.8	Unit/Enh (6490)	547.5	Unit/Enh (6490)	380	21	5	6.65	1.2	Positive
TG 16:1 16:1 18:0	848.8	Unit/Enh (6490)	547.5	Unit/Enh (6490)	380	21	5	6.87	1.2	Positive
TG 16:1 16:1 18:1	846.8	Unit/Enh (6490)	575.6	Unit/Enh (6490)	380	21	5	6.8	1.2	Positive
TG 16:1 18:1 18:1	874.8	Unit/Enh (6490)	603.6	Unit/Enh (6490)	380	21	5	6.94	1.2	Positive
TG 16:1 18:1 18:2	872.8	Unit/Enh (6490)	573.6	Unit/Enh (6490)	380	21	5	6.82	1.2	Positive
TG 17:0 16:0 16:1	836.8	Unit/Enh (6490)	563.5	Unit/Enh (6490)	380	21	5	7	1.2	Positive
TG 17:0 16:0 18:0	866.8	Unit/Enh (6490)	593.6	Unit/Enh (6490)	380	21	5	7.2	1.2	Positive
TG 17:0 17:0 17:0 (ISTD)	866.8	Unit/Enh (6490)	579.5	Unit/Enh (6490)	380	21	5	7.23	1.2	Positive
TG 17:0 18:1 14:0	836.8	Unit/Enh (6490)	537.5	Unit/Enh (6490)	380	21	5	7	1.2	Positive
TG 17:0 18:1 16:0	864.8	Unit/Enh (6490)	565.5	Unit/Enh (6490)	380	21	5	7.1	1.2	Positive
TG 17:0 18:1 16:1	862.8	Unit/Enh (6490)	563.5	Unit/Enh (6490)	380	21	5	7	1.2	Positive
TG 17:0 18:1 18:1	890.8	Unit/Enh (6490)	603.6	Unit/Enh (6490)	380	21	5	7.12	1.2	Positive
TG 17:0 18:2 16:0	862.8	Unit/Enh (6490)	589.6	Unit/Enh (6490)	380	21	5	7	1.2	Positive
TG 18:0 18:0 18:0	908.9	Unit/Enh (6490)	607.6	Unit/Enh (6490)	380	21	5	7.4	1	Positive
TG 18:0 18:0 18:1	906.9	Unit/Enh (6490)	607.6	Unit/Enh (6490)	380	21	5	7.3	1	Positive
TG 18:0 18:1 18:1	904.9	Unit/Enh (6490)	603.6	Unit/Enh (6490)	380	21	5	7.2	1	Positive
TG 18:0 18:2 18:2	900.8	Unit/Enh (6490)	599.5	Unit/Enh (6490)	380	21	5	7	1	Positive
TG 18:1 14:0 16:0	822.8	Unit/Enh (6490)	523.5	Unit/Enh (6490)	380	21	5	6.9	1	Positive
TG 18:1 18:1 18:1	902.9	Unit/Enh (6490)	603.6	Unit/Enh (6490)	380	21	5	7.1	1	Positive
TG 18:1 18:1 18:2	900.9	Unit/Enh (6490)	603.9	Unit/Enh (6490)	380	21	5	7	1	Positive
TG 18:1 18:1 20:4	924.9	Unit/Enh (6490)	603.6	Unit/Enh (6490)	380	21	5	6.95	1	Positive
TG 18:1 18:1 22:6	948.9	Unit/Enh (6490)	603.7	Unit/Enh (6490)	380	21	5	6.9	1	Positive
TG 18:1 18:2 18:2	898.9	Unit/Enh (6490)	599.6	Unit/Enh (6490)	380	21	5	6.87	1	Positive
TG 18:2 18:2 18:2	896.9	Unit/Enh (6490)	599.6	Unit/Enh (6490)	380	21	5	6.73	1	Positive
TG 18:2 18:2 20:4	920.9	Unit/Enh (6490)	599.6	Unit/Enh (6490)	380	21	5	6.69	1	Positive
TG 48:0	824.8	Unit/Enh (6490)	824.8	Unit/Enh (6490)	380	5	5	7.02	1	Positive
TG 48:0 d5 (ISTD)	829.8	Unit/Enh (6490)	829.8	Unit/Enh (6490)	380	1	5	7.02	1	Positive
TG 48:1	822.8	Unit/Enh (6490)	822.8	Unit/Enh (6490)	380	1	5	6.9	1	Positive
TG 48:1 d7 (ISTD) [Prec]	829.4	Unit/Enh (6490)	829.4	Unit/Enh (6490)	380	1	5	6.9	1	Positive
TG 48:2	820.7	Unit/Enh (6490)	820.7	Unit/Enh (6490)	380	1	5	6.8	1	Positive
TG 48:3	818.7	Unit/Enh (6490)	818.7	Unit/Enh (6490)	380	1	5	6.65	1	Positive
TG 49:1	836.8	Unit/Enh (6490)	836.8	Unit/Enh (6490)	380	1	5	7	1	Positive
TG 50:0	852.8	Unit/Enh (6490)	852.8	Unit/Enh (6490)	380	1	5	7.2	1	Positive
TG 50:1	850.8	Unit/Enh (6490)	850.8	Unit/Enh (6490)	380	1	5	7.05	1	Positive
TG 50:2	848.8	Unit/Enh (6490)	848.8	Unit/Enh (6490)	380	1	5	6.95	1	Positive
TG 50:3	846.8	Unit/Enh (6490)	846.8	Unit/Enh (6490)	380	1	5	6.8	1	Positive
TG 50:4	844.7	Unit/Enh (6490)	844.7	Unit/Enh (6490)	380	1	5	6.65	1	Positive
TG 51:1	864.8	Unit/Enh (6490)	864.8	Unit/Enh (6490)	380	1	5	7.15	1	Positive
TG 51:2	862.8	Unit/Enh (6490)	862.8	Unit/Enh (6490)	380	1	5	7	1	Positive
TG 52:1	878.8	Unit/Enh (6490)	878.8	Unit/Enh (6490)	380	1	5	7.15	1.3	Positive
TG 52:2	876.8	Unit/Enh (6490)	876.8	Unit/Enh (6490)	380	1	5	7.08	1.3	Positive
TG 52:3	874.8	Unit/Enh (6490)	874.8	Unit/Enh (6490)	380	1	5	6.96	1	Positive
TG 52:4	872.8	Unit/Enh (6490)	872.8	Unit/Enh (6490)	380	1	5	6.82	1	Positive
TG 53:2	890.8	Unit/Enh (6490)	890.8	Unit/Enh (6490)	380	1	5	7.12	1.3	Positive
TG 54:0	908.9	Unit/Enh (6490)	908.9	Unit/Enh (6490)	380	1	5	7.3	1.4	Positive
TG 54:1	906.8	Unit/Enh (6490)	906.8	Unit/Enh (6490)	380	1	5	7.3	1.4	Positive
TG 54:2	904.9	Unit/Enh (6490)	904.8	Unit/Enh (6490)	380	1	5	7.05	1.4	Positive
TG 54:3	902.8	Unit/Enh (6490)	902.8	Unit/Enh (6490)	380	1	5	6.9	1.4	Positive
TG 54:4	900.8	Unit/Enh (6490)	900.8	Unit/Enh (6490)	380	1	5	7	1.4	Positive
TG 54:5	898.8	Unit/Enh (6490)	898.8	Unit/Enh (6490)	380	1	5	6.9	1.4	Positive
TG 54:6	896.8	Unit/Enh (6490)	896.8	Unit/Enh (6490)	380	1	5	6.7	1.4	Positive
TG 56:6	924.8	Unit/Enh (6490)	924.8	Unit/Enh (6490)	380	1	5	6.95	1.4	Positive
TG 56:8	920.9	Unit/Enh (6490)	920.9	Unit/Enh (6490)	380	1	5	6.67	1.4	Positive
TG 58:8	948.9	Unit/Enh (6490)	948.9	Unit/Enh (6490)	380	1	5	6.9	1.4	Positive
S1P Panel (Agilent 6495A)
Cpd Name	Prec Ion	MS1 Res	Prod Ion	MS2 Res	Frag (V)	CE (V)	Cell Acc (V)	Ret Time (min)	Ret Window	Polarity
S1P d20:1	464.35	Unit/Enh (6490)	113	Unit/Enh (6490)	380	29	3			Positive
S1P d20:1	464.35	Unit/Enh (6490)	60.08	Unit/Enh (6490)	380	29	3			Positive
S1P d19:1	450.35	Unit/Enh (6490)	113	Unit/Enh (6490)	380	29	3			Positive
S1P d19:1	450.35	Unit/Enh (6490)	60.08	Unit/Enh (6490)	380	29	3			Positive
S1P d18:1 13C2D2 (IS)	440.33	Unit/Enh (6490)	113	Unit/Enh (6490)	380	29	3			Positive
S1P d18:1 13C2D2 (IS)	440.33	Unit/Enh (6490)	60.08	Unit/Enh (6490)	380	29	3			Positive
S1P d18:0	438.34	Unit/Enh (6490)	113	Unit/Enh (6490)	380	29	3			Positive
S1P d18:0	438.34	Unit/Enh (6490)	60.08	Unit/Enh (6490)	380	29	3			Positive
S1P d18:1	436.31	Unit/Enh (6490)	113	Unit/Enh (6490)	380	29	3			Positive
S1P d18:1	436.31	Unit/Enh (6490)	60.08	Unit/Enh (6490)	380	29	3			Positive
S1P d18:2	434.29	Unit/Enh (6490)	113	Unit/Enh (6490)	380	29	3			Positive
S1P d18:2	434.29	Unit/Enh (6490)	60.08	Unit/Enh (6490)	380	29	3			Positive
S1P d17:1	422.3	Unit/Enh (6490)	113	Unit/Enh (6490)	380	29	3			Positive
S1P d17:1	422.3	Unit/Enh (6490)	60.08	Unit/Enh (6490)	380	29	3			Positive
S1P d16:1	408.28	Unit/Enh (6490)	113	Unit/Enh (6490)	380	29	3			Positive
S1P d16:1	408.28	Unit/Enh (6490)	60.08	Unit/Enh (6490)	380	29	3			Positive
